# Supplementary material for: Tris[2-(deuteriomethyl­sulfan­yl)­phen­yl]­phosphine deuteriochloro­form 0.125-solvate
Source: Acta Crystallogr Sect E Struct Rep Online. 2008 Apr 23;64(Pt 5):o898. doi: 10.1107/S1600536808010817 (PMC2961173; doi:10.1107/S1600536808010817)
Supplement: Supplementary file 1 [file e-64-0o898-sup1.cif]

##############################################################################
###                                                                        ###
###        Electronic paper (Acta Crystallographica Section E)             ###
###                                                                        ###
##############################################################################
#                                                                            #
# This CIF contains the data in a paper accepted for publication in Acta     #
# Crystallographica Section E. It conforms to the requirements of Notes      #
# for Authors for Section E, and has been peer reviewed under the auspices   #
# of the IUCr Commission on Journals.                                        #
#                                                                            #
# Full details of the Crystallographic Information File format               #
# are given in the paper "The Crystallographic Information File (CIF):       #
# a New Standard Archive File for Crystallography" by S. R. Hall, F. H.      #
# Allen and I. D. Brown [Acta Cryst. (1991), A47, 655-685].                  #
#                                                                            #
# The current version of the core CIF dictionary is obtainable from          #
# ftp://ftp.iucr.org/pub/cif_core.dic. The current version number is 2.4.    #
#                                                                            #
# Software is freely available for graphical display of the structure(s) in  #
# this CIF.  For information consult the CIF home page http://www.iucr.org/  #
# cif/home.html                                                              #
#                                                                            #
# This file may be used for bona fide research purposes within the           #
# scientific community so long as proper attribution is given to the journal # 
# article from which it was obtained.                                        #
#                                                                            #
##############################################################################
                                             
data_global
_audit_creation_method     SHELXL-97
_journal_date_recd_electronic     2008-02-28
_journal_date_accepted     2008-04-18
_journal_name_full     'Acta Crystallographica, Section E'
_journal_year     2008
_journal_volume     64
_journal_issue      5
_journal_page_first     o898
_journal_page_last     o898
_journal_paper_category     QO
_journal_coeditor_code     TK2251
_publ_contact_author
;
     Dr Seik Weng Ng
     Department of Chemistry
     University of Malaya
     50603 Kuala Lumpur
     Malaysia
;
_publ_contact_author_email     seikweng@um.edu.my
_publ_contact_author_fax     '03 7967 4193'
_publ_contact_author_phone     '03 7967 6778'
_publ_section_title
;
Tris[2-(deuteriomethylsulfanyl)phenyl]phosphine deuteriochloroform
0.125-solvate
;
loop_
    _publ_author_name
    _publ_author_address
    'Wong, Richard Chee Seng'
;
     Department of Chemistry
     University of Malaya
     50603 Kuala Lumpur
     Malaysia
;
    'Ooi, Mei Lee'
;
     Department of Chemistry
     University of Malaya
     50603 Kuala Lumpur
     Malaysia
;
    'Sakurai, Hidehiro'
;
     Research Center for Molecular Nanoscience
     Institute for Molecular Science
     Myodaiji
     Okazaki 444-8787
     Japan
;
    'Ng, Seik Weng'
;
     Department of Chemistry
     University of Malaya
     50603 Kuala Lumpur
     Malaysia
;
data_I
_audit_creation_method     SHELXL-97
_chemical_name_systematic
;
Tris[2-(deuteriomethylsulfanyl)phenyl]phosphine deuteriochloroform 0.125-solvate
;
_chemical_name_common     ?
_chemical_formula_moiety     'C21 H12 D9 P S3, 0.125(C D Cl3)'
_chemical_formula_sum     'C21.125 H12 Cl0.375 D9.125 P S3'
_chemical_formula_iupac     'C21 H12 D9 P S3, 0.125C D Cl3'
_chemical_formula_weight     424.63
_chemical_melting_point     ?
_symmetry_cell_setting     Hexagonal
_symmetry_space_group_name_H-M     'R -3'
_symmetry_space_group_name_Hall     '-R 3'
loop_
    _symmetry_equiv_pos_as_xyz
    'x, y, z'
    '-y, x-y, z'
    '-x+y, -x, z'
    'x+2/3, y+1/3, z+1/3'
    '-y+2/3, x-y+1/3, z+1/3'
    '-x+y+2/3, -x+1/3, z+1/3'
    'x+1/3, y+2/3, z+2/3'
    '-y+1/3, x-y+2/3, z+2/3'
    '-x+y+1/3, -x+2/3, z+2/3'
    '-x, -y, -z'
    'y, -x+y, -z'
    'x-y, x, -z'
    '-x+2/3, -y+1/3, -z+1/3'
    'y+2/3, -x+y+1/3, -z+1/3'
    'x-y+2/3, x+1/3, -z+1/3'
    '-x+1/3, -y+2/3, -z+2/3'
    'y+1/3, -x+y+2/3, -z+2/3'
    'x-y+1/3, x+2/3, -z+2/3'
_cell_length_a     23.0900(10)
_cell_length_b     23.090
_cell_length_c     25.1440(10)
_cell_angle_alpha     90
_cell_angle_beta     90
_cell_angle_gamma     120
_cell_volume     11610.0(10)
_cell_formula_units_Z     24
_cell_measurement_reflns_used     2990
_cell_measurement_theta_min     2.6
_cell_measurement_theta_max     21.9
_cell_measurement_temperature     100(2)
_exptl_crystal_description     Diamondoid
_exptl_crystal_colour     Colorless
_exptl_crystal_size_max     0.20
_exptl_crystal_size_mid     0.15
_exptl_crystal_size_min     0.10
_exptl_crystal_density_diffrn     1.458
_exptl_crystal_density_meas     ?
_exptl_crystal_density_method     'not measured'
_exptl_crystal_F_000     5214
_exptl_absorpt_coefficient_mu     0.520
_exptl_absorpt_correction_type     Multi-scan
_exptl_absorpt_process_details     '(SADABS; Sheldrick, 1996)'
_exptl_absorpt_correction_T_min     0.925
_exptl_absorpt_correction_T_max     1.000
_diffrn_ambient_temperature     100(2)
_diffrn_radiation_type     MoK\a
_diffrn_radiation_wavelength     0.71073
_diffrn_radiation_source     'fine-focus sealed tube'
_diffrn_radiation_monochromator     graphite
_diffrn_measurement_device_type     'Bruker SMART APEX'
_diffrn_measurement_method     '\f and \w'
_diffrn_detector_area_resol_mean     ?
_diffrn_reflns_number     36814
_diffrn_reflns_av_R_equivalents     0.089
_diffrn_reflns_av_sigmaI/netI     0.068
_diffrn_reflns_theta_min     1.3
_diffrn_reflns_theta_max     27.5
_diffrn_reflns_theta_full     27.5
_diffrn_measured_fraction_theta_max     1.000
_diffrn_measured_fraction_theta_full     1.000
_diffrn_reflns_limit_h_min     -29
_diffrn_reflns_limit_h_max     29
_diffrn_reflns_limit_k_min     -29
_diffrn_reflns_limit_k_max     30
_diffrn_reflns_limit_l_min     -30
_diffrn_reflns_limit_l_max     32
_diffrn_standards_number     0
_diffrn_standards_interval_count     0
_diffrn_standards_interval_time     0
_diffrn_standards_decay_%     0
_reflns_number_total     5929
_reflns_number_gt     4200
_reflns_threshold_expression     I>2\s(I)
_refine_ls_structure_factor_coef     Fsqd
_refine_ls_matrix_type     full
_refine_ls_R_factor_all     0.093
_refine_ls_R_factor_gt     0.062
_refine_ls_wR_factor_gt     0.175
_refine_ls_wR_factor_ref     0.194
_refine_ls_goodness_of_fit_ref     1.18
_refine_ls_restrained_S_all     1.18
_refine_ls_number_reflns     5929
_refine_ls_number_parameters     329
_refine_ls_number_restraints     12
_refine_ls_hydrogen_treatment     constr
_refine_ls_weighting_scheme     calc
_refine_ls_weighting_details
                    'calc w=1/[\s^2^(Fo^2^)+(0.1P)^2^] where P=(Fo^2^+2Fc^2^)/3'
_atom_sites_solution_hydrogens     geom
_atom_sites_solution_primary     direct
_atom_sites_solution_secondary     difmap
_refine_ls_shift/su_max     0.001
_refine_ls_shift/su_mean     0.000
_refine_diff_density_max     1.14
_refine_diff_density_min     -0.49
_refine_ls_extinction_method     none
_refine_ls_extinction_coef     ?
loop_
    _atom_type_symbol
    _atom_type_description
    _atom_type_scat_dispersion_real
    _atom_type_scat_dispersion_imag
    _atom_type_scat_source
    'C' 'C' 0.0033 0.0016
                         'International Tables Vol C Tables 4.2.6.8 and 6.1.1.4'
    'H' 'H' 0.0000 0.0000
                         'International Tables Vol C Tables 4.2.6.8 and 6.1.1.4'
    'D' 'D' 0.0000 0.0000
                         'International Tables Vol C Tables 4.2.6.8 and 6.1.1.4'
    'P' 'P' 0.1023 0.0942
                         'International Tables Vol C Tables 4.2.6.8 and 6.1.1.4'
    'S' 'S' 0.1246 0.1234
                         'International Tables Vol C Tables 4.2.6.8 and 6.1.1.4'
    'Cl' 'Cl' 0.1484 0.1585
                         'International Tables Vol C Tables 4.2.6.8 and 6.1.1.4'
_computing_data_collection     'APEX2 (Bruker, 2007)'
_computing_cell_refinement     'SAINT (Bruker, 2007)'
_computing_data_reduction     'SAINT (Bruker, 2007)'
_computing_structure_solution     'SHELXS97 (Sheldrick, 2008)'
_computing_structure_refinement     'SHELXL97 (Sheldrick, 2008)'
_computing_molecular_graphics     'X-SEED (Barbour, 2001)'
_computing_publication_material     'publCIF (Westrip, 2008)'
loop_
    _atom_site_type_symbol
    _atom_site_label
    _atom_site_fract_x
    _atom_site_fract_y
    _atom_site_fract_z
    _atom_site_U_iso_or_equiv
    _atom_site_adp_type
    _atom_site_calc_flag
    _atom_site_refinement_flags
    _atom_site_occupancy
    _atom_site_disorder_assembly
    _atom_site_disorder_group
    Cl Cl1 0.3613(6) 0.7404(8) 0.1620(5) 0.0398(13) Uani d PD 0.17 A -1
    Cl Cl2 0.2520(7) 0.6046(7) 0.1699(7) 0.0398(13) Uani d PD 0.17 A -1
    Cl Cl3 0.3839(7) 0.6288(7) 0.1538(7) 0.0398(13) Uani d PD 0.17 A -1
    S S1 0.23386(5) 0.27581(5) 0.07002(4) 0.0297(3) Uani d . 1 . .
    S S2 0.07625(5) 0.35610(5) 0.07921(4) 0.0307(3) Uani d . 1 . .
    S S3 0.22138(5) 0.41664(5) -0.09462(4) 0.0308(3) Uani d . 1 . .
    S S4 0.03527(5) -0.10870(5) 0.16513(4) 0.0260(2) Uani d . 1 . .
    P P1 0.21057(5) 0.38934(5) 0.02920(4) 0.0231(2) Uani d . 1 . .
    P P2 0.0000 0.0000 0.13345(6) 0.0185(3) Uani d S 1 . .
    C C1 0.29317(18) 0.39837(19) 0.02368(14) 0.0241(8) Uani d . 1 . .
    C C2 0.34626(18) 0.45189(19) -0.00033(15) 0.0268(8) Uani d . 1 . .
    H H2 0.3415 0.4884 -0.0121 0.032 Uiso calc R 1 . .
    C C3 0.4062(2) 0.4540(2) -0.00774(15) 0.0302(9) Uani d . 1 . .
    H H3 0.4417 0.4910 -0.0255 0.036 Uiso calc R 1 . .
    C C4 0.41479(19) 0.4038(2) 0.01014(16) 0.0304(9) Uani d . 1 . .
    H H4 0.4567 0.4062 0.0055 0.036 Uiso calc R 1 . .
    C C5 0.36333(19) 0.3492(2) 0.03509(15) 0.0286(9) Uani d . 1 . .
    H H5 0.3701 0.3143 0.0480 0.034 Uiso calc R 1 . .
    C C6 0.30210(18) 0.34504(18) 0.04128(14) 0.0243(8) Uani d . 1 . .
    C C7 0.2637(2) 0.2188(2) 0.07750(18) 0.0359(10) Uani d . 1 . .
    H H7A 0.2267 0.1749 0.0880 0.054 Uiso calc R 1 . .
    H H7B 0.2985 0.2353 0.1049 0.054 Uiso calc R 1 . .
    H H7C 0.2824 0.2147 0.0437 0.054 Uiso calc R 1 . .
    C C8 0.20467(18) 0.39982(18) 0.10092(15) 0.0233(8) Uani d . 1 . .
    C C9 0.2594(2) 0.4248(2) 0.13414(16) 0.0347(10) Uani d . 1 . .
    H H9 0.3029 0.4425 0.1194 0.042 Uiso calc R 1 . .
    C C10 0.2520(2) 0.4246(3) 0.18775(17) 0.0403(11) Uani d . 1 . .
    H H10 0.2904 0.4399 0.2098 0.048 Uiso calc R 1 . .
    C C11 0.1919(3) 0.4032(2) 0.21056(17) 0.0413(11) Uani d . 1 . .
    H H11 0.1881 0.4050 0.2481 0.050 Uiso calc R 1 . .
    C C12 0.1353(2) 0.3784(2) 0.17813(16) 0.0316(9) Uani d . 1 . .
    H H12 0.0922 0.3619 0.1934 0.038 Uiso calc R 1 . .
    C C13 0.14268(19) 0.37816(18) 0.12409(16) 0.0257(8) Uani d . 1 . .
    C C14 0.0046(2) 0.3277(2) 0.1209(2) 0.0464(13) Uani d . 1 . .
    H H14A -0.0357 0.3098 0.0989 0.070 Uiso calc R 1 . .
    H H14B 0.0087 0.3652 0.1421 0.070 Uiso calc R 1 . .
    H H14C 0.0015 0.2926 0.1447 0.070 Uiso calc R 1 . .
    C C15 0.22337(17) 0.46852(18) 0.00343(15) 0.0243(8) Uani d . 1 . .
    C C16 0.22705(18) 0.51897(19) 0.03555(16) 0.0279(9) Uani d . 1 . .
    H H16 0.2279 0.5141 0.0730 0.034 Uiso calc R 1 . .
    C C17 0.2295(2) 0.5742(2) 0.01652(17) 0.0376(10) Uani d . 1 . .
    H H17 0.2304 0.6067 0.0402 0.045 Uiso calc R 1 . .
    C C18 0.2308(2) 0.5838(2) -0.03719(17) 0.0327(9) Uani d . 1 . .
    H H18 0.2337 0.6235 -0.0509 0.039 Uiso calc R 1 . .
    C C19 0.22791(19) 0.53560(19) -0.07160(17) 0.0290(9) Uani d . 1 . .
    H H19 0.2290 0.5422 -0.1090 0.035 Uiso calc R 1 . .
    C C20 0.22342(17) 0.47825(18) -0.05158(15) 0.0241(8) Uani d . 1 . .
    C C21 0.1884(2) 0.4301(2) -0.15450(15) 0.0305(9) Uani d . 1 . .
    H H21A 0.1774 0.3932 -0.1792 0.046 Uiso calc R 1 . .
    H H21B 0.2219 0.4723 -0.1708 0.046 Uiso calc R 1 . .
    H H21C 0.1480 0.4322 -0.1464 0.046 Uiso calc R 1 . .
    C C22 0.06906(16) -0.00245(17) 0.10086(14) 0.0181(7) Uani d . 1 . .
    C C23 0.10721(17) 0.04262(17) 0.06167(14) 0.0209(7) Uani d . 1 . .
    H H23 0.0951 0.0739 0.0491 0.025 Uiso calc R 1 . .
    C C24 0.16278(17) 0.04311(17) 0.04031(14) 0.0202(7) Uani d . 1 . .
    H H24 0.1887 0.0748 0.0137 0.024 Uiso calc R 1 . .
    C C25 0.17988(18) -0.00197(18) 0.05765(14) 0.0225(8) Uani d . 1 . .
    H H25 0.2178 -0.0020 0.0430 0.027 Uiso calc R 1 . .
    C C26 0.14256(17) -0.04786(18) 0.09647(14) 0.0223(8) Uani d . 1 . .
    H H26 0.1550 -0.0792 0.1081 0.027 Uiso calc R 1 . .
    C C27 0.08693(17) -0.04882(17) 0.11873(14) 0.0204(7) Uani d . 1 . .
    C C28 0.08728(19) -0.13719(19) 0.19390(15) 0.0273(8) Uani d . 1 . .
    H H28A 0.0631 -0.1686 0.2228 0.041 Uiso calc R 1 . .
    H H28B 0.1280 -0.0989 0.2080 0.041 Uiso calc R 1 . .
    H H28C 0.0993 -0.1597 0.1667 0.041 Uiso calc R 1 . .
    C C29 0.3291(7) 0.6581(8) 0.1414(7) 0.032(5) Uani d PDU 0.17 A -1
    H H29 0.3225 0.6570 0.1020 0.038 Uiso calc PR 0.17 A -1
loop_
    _atom_site_aniso_label
    _atom_site_aniso_U_11
    _atom_site_aniso_U_22
    _atom_site_aniso_U_33
    _atom_site_aniso_U_12
    _atom_site_aniso_U_13
    _atom_site_aniso_U_23
    Cl1 0.055(4) 0.037(5) 0.028(5) 0.024(3) 0.006(3) 0.003(2)
    Cl2 0.055(4) 0.037(5) 0.028(5) 0.024(3) 0.006(3) 0.003(2)
    Cl3 0.055(4) 0.037(5) 0.028(5) 0.024(3) 0.006(3) 0.003(2)
    S1 0.0303(5) 0.0261(5) 0.0302(6) 0.0122(4) 0.0060(4) 0.0036(4)
    S2 0.0232(5) 0.0291(5) 0.0390(6) 0.0125(4) -0.0012(4) -0.0026(4)
    S3 0.0447(6) 0.0364(6) 0.0198(5) 0.0268(5) -0.0003(4) 0.0004(4)
    S4 0.0226(5) 0.0253(5) 0.0301(6) 0.0121(4) 0.0043(4) 0.0102(4)
    P1 0.0226(5) 0.0268(5) 0.0186(5) 0.0114(4) 0.0006(4) 0.0006(4)
    P2 0.0195(5) 0.0195(5) 0.0166(8) 0.0097(2) 0.000 0.000
    C1 0.0242(19) 0.031(2) 0.0183(19) 0.0145(16) 0.0002(14) -0.0035(15)
    C2 0.026(2) 0.026(2) 0.023(2) 0.0084(16) -0.0042(15) -0.0034(15)
    C3 0.031(2) 0.032(2) 0.025(2) 0.0142(18) 0.0017(17) -0.0015(17)
    C4 0.0223(19) 0.034(2) 0.031(2) 0.0114(17) -0.0014(16) -0.0081(17)
    C5 0.030(2) 0.035(2) 0.024(2) 0.0191(18) 0.0000(16) -0.0044(16)
    C6 0.028(2) 0.0250(19) 0.0163(19) 0.0112(16) -0.0056(15) -0.0038(15)
    C7 0.036(2) 0.029(2) 0.041(3) 0.0158(19) -0.0034(19) 0.0022(18)
    C8 0.0282(19) 0.0280(19) 0.0192(19) 0.0181(17) 0.0027(15) 0.0035(15)
    C9 0.029(2) 0.055(3) 0.026(2) 0.025(2) -0.0013(17) -0.0074(19)
    C10 0.043(3) 0.078(3) 0.026(2) 0.050(3) -0.0058(19) -0.003(2)
    C11 0.074(3) 0.055(3) 0.018(2) 0.050(3) 0.001(2) 0.0003(19)
    C12 0.048(2) 0.036(2) 0.022(2) 0.029(2) 0.0137(18) 0.0120(17)
    C13 0.031(2) 0.0224(19) 0.029(2) 0.0171(16) 0.0040(16) 0.0039(15)
    C14 0.031(2) 0.035(2) 0.074(4) 0.016(2) 0.019(2) 0.002(2)
    C15 0.0212(18) 0.0258(19) 0.027(2) 0.0123(16) -0.0007(15) -0.0003(15)
    C16 0.030(2) 0.029(2) 0.020(2) 0.0112(17) -0.0014(16) -0.0098(16)
    C17 0.043(3) 0.033(2) 0.033(3) 0.017(2) 0.000(2) -0.0094(19)
    C18 0.034(2) 0.029(2) 0.036(2) 0.0163(18) -0.0002(18) 0.0026(18)
    C19 0.030(2) 0.033(2) 0.025(2) 0.0169(18) 0.0003(16) 0.0043(17)
    C20 0.0192(18) 0.0257(19) 0.027(2) 0.0110(15) -0.0006(15) -0.0027(16)
    C21 0.035(2) 0.038(2) 0.022(2) 0.0209(19) -0.0017(17) -0.0005(17)
    C22 0.0165(16) 0.0204(17) 0.0174(18) 0.0092(14) -0.0027(13) -0.0026(14)
    C23 0.0232(18) 0.0244(18) 0.0173(19) 0.0135(15) -0.0037(14) -0.0009(14)
    C24 0.0208(17) 0.0188(17) 0.0174(18) 0.0072(14) 0.0005(14) -0.0008(14)
    C25 0.0216(18) 0.0274(19) 0.0178(19) 0.0117(15) 0.0020(14) -0.0002(15)
    C26 0.0232(18) 0.0216(18) 0.023(2) 0.0118(15) -0.0017(15) 0.0010(15)
    C27 0.0187(17) 0.0180(17) 0.0198(19) 0.0058(14) -0.0022(14) -0.0009(14)
    C28 0.032(2) 0.031(2) 0.024(2) 0.0200(18) -0.0015(16) 0.0055(16)
    C29 0.035(8) 0.027(9) 0.035(7) 0.018(7) 0.004(10) -0.018(8)
loop_
    _geom_bond_atom_site_label_1
    _geom_bond_atom_site_label_2
    _geom_bond_site_symmetry_2
    _geom_bond_distance
    _geom_bond_publ_flag
    Cl1 C29 . 1.737(9) ?
    Cl2 C29 . 1.736(9) ?
    Cl3 C29 . 1.736(9) ?
    S1 C7 . 1.776(4) ?
    S1 C6 . 1.744(4) ?
    S2 C14 . 1.783(4) ?
    S2 C13 . 1.762(4) ?
    S3 C21 . 1.783(4) ?
    S3 C20 . 1.769(4) ?
    S4 C27 . 1.745(4) ?
    S4 C28 . 1.786(4) ?
    P1 C1 . 1.817(4) ?
    P1 C15 . 1.819(4) ?
    P1 C8 . 1.834(4) ?
    P2 C22 3 1.819(3) ?
    P2 C22 . 1.819(3) ?
    P2 C22 2 1.819(3) ?
    C1 C2 . 1.371(5) ?
    C1 C6 . 1.417(5) ?
    C2 C3 . 1.373(5) ?
    C2 H2 . 0.9500 ?
    C3 C4 . 1.346(6) ?
    C3 H3 . 0.9500 ?
    C4 C5 . 1.378(5) ?
    C4 H4 . 0.9500 ?
    C5 C6 . 1.377(5) ?
    C5 H5 . 0.9500 ?
    C7 H7A . 0.9800 ?
    C7 H7B . 0.9800 ?
    C7 H7C . 0.9800 ?
    C8 C13 . 1.387(5) ?
    C8 C9 . 1.378(5) ?
    C9 C10 . 1.358(6) ?
    C9 H9 . 0.9500 ?
    C10 C11 . 1.347(6) ?
    C10 H10 . 0.9500 ?
    C11 C12 . 1.398(6) ?
    C11 H11 . 0.9500 ?
    C12 C13 . 1.370(5) ?
    C12 H12 . 0.9500 ?
    C14 H14A . 0.9800 ?
    C14 H14B . 0.9800 ?
    C14 H14C . 0.9800 ?
    C15 C16 . 1.385(5) ?
    C15 C20 . 1.401(5) ?
    C16 C17 . 1.337(6) ?
    C16 H16 . 0.9500 ?
    C17 C18 . 1.367(6) ?
    C17 H17 . 0.9500 ?
    C18 C19 . 1.385(6) ?
    C18 H18 . 0.9500 ?
    C19 C20 . 1.371(5) ?
    C19 H19 . 0.9500 ?
    C21 H21A . 0.9800 ?
    C21 H21B . 0.9800 ?
    C21 H21C . 0.9800 ?
    C22 C23 . 1.383(5) ?
    C22 C27 . 1.400(5) ?
    C23 C24 . 1.386(5) ?
    C23 H23 . 0.9500 ?
    C24 C25 . 1.357(5) ?
    C24 H24 . 0.9500 ?
    C25 C26 . 1.380(5) ?
    C25 H25 . 0.9500 ?
    C26 C27 . 1.391(5) ?
    C26 H26 . 0.9500 ?
    C28 H28A . 0.9800 ?
    C28 H28B . 0.9800 ?
    C28 H28C . 0.9800 ?
    C29 H29 . 1.0000 ?
loop_
    _geom_angle_atom_site_label_1
    _geom_angle_atom_site_label_2
    _geom_angle_atom_site_label_3
    _geom_angle_site_symmetry_1
    _geom_angle_site_symmetry_3
    _geom_angle
    _geom_angle_publ_flag
    C7 S1 C6 . . 102.45(19) ?
    C14 S2 C13 . . 104.0(2) ?
    C21 S3 C20 . . 102.65(18) ?
    C27 S4 C28 . . 104.09(17) ?
    C1 P1 C15 . . 102.93(17) ?
    C1 P1 C8 . . 101.70(16) ?
    C15 P1 C8 . . 101.72(17) ?
    C22 P2 C22 3 . 101.27(14) ?
    C22 P2 C22 3 2 101.27(14) ?
    C22 P2 C22 . 2 101.27(14) ?
    C2 C1 C6 . . 117.9(3) ?
    C2 C1 P1 . . 123.4(3) ?
    C6 C1 P1 . . 118.5(3) ?
    C3 C2 C1 . . 121.5(4) ?
    C3 C2 H2 . . 119.2 ?
    C1 C2 H2 . . 119.2 ?
    C4 C3 C2 . . 120.3(4) ?
    C4 C3 H3 . . 119.9 ?
    C2 C3 H3 . . 119.9 ?
    C3 C4 C5 . . 120.6(4) ?
    C3 C4 H4 . . 119.7 ?
    C5 C4 H4 . . 119.7 ?
    C4 C5 C6 . . 120.0(4) ?
    C4 C5 H5 . . 120.0 ?
    C6 C5 H5 . . 120.0 ?
    C5 C6 C1 . . 119.7(4) ?
    C5 C6 S1 . . 122.4(3) ?
    C1 C6 S1 . . 117.9(3) ?
    S1 C7 H7A . . 109.5 ?
    S1 C7 H7B . . 109.5 ?
    H7A C7 H7B . . 109.5 ?
    S1 C7 H7C . . 109.5 ?
    H7A C7 H7C . . 109.5 ?
    H7B C7 H7C . . 109.5 ?
    C13 C8 C9 . . 117.5(4) ?
    C13 C8 P1 . . 119.8(3) ?
    C9 C8 P1 . . 122.6(3) ?
    C10 C9 C8 . . 120.8(4) ?
    C10 C9 H9 . . 119.6 ?
    C8 C9 H9 . . 119.6 ?
    C11 C10 C9 . . 121.9(4) ?
    C11 C10 H10 . . 119.0 ?
    C9 C10 H10 . . 119.0 ?
    C10 C11 C12 . . 118.9(4) ?
    C10 C11 H11 . . 120.5 ?
    C12 C11 H11 . . 120.5 ?
    C11 C12 C13 . . 119.2(4) ?
    C11 C12 H12 . . 120.4 ?
    C13 C12 H12 . . 120.4 ?
    C8 C13 C12 . . 121.6(4) ?
    C8 C13 S2 . . 115.3(3) ?
    C12 C13 S2 . . 123.0(3) ?
    S2 C14 H14A . . 109.5 ?
    S2 C14 H14B . . 109.5 ?
    H14A C14 H14B . . 109.5 ?
    S2 C14 H14C . . 109.5 ?
    H14A C14 H14C . . 109.5 ?
    H14B C14 H14C . . 109.5 ?
    C16 C15 C20 . . 116.5(3) ?
    C16 C15 P1 . . 123.3(3) ?
    C20 C15 P1 . . 120.0(3) ?
    C17 C16 C15 . . 123.3(4) ?
    C17 C16 H16 . . 118.3 ?
    C15 C16 H16 . . 118.3 ?
    C16 C17 C18 . . 119.7(4) ?
    C16 C17 H17 . . 120.1 ?
    C18 C17 H17 . . 120.1 ?
    C17 C18 C19 . . 119.9(4) ?
    C17 C18 H18 . . 120.1 ?
    C19 C18 H18 . . 120.1 ?
    C20 C19 C18 . . 119.8(4) ?
    C20 C19 H19 . . 120.1 ?
    C18 C19 H19 . . 120.1 ?
    C19 C20 C15 . . 120.7(4) ?
    C19 C20 S3 . . 120.7(3) ?
    C15 C20 S3 . . 118.5(3) ?
    S3 C21 H21A . . 109.5 ?
    S3 C21 H21B . . 109.5 ?
    H21A C21 H21B . . 109.5 ?
    S3 C21 H21C . . 109.5 ?
    H21A C21 H21C . . 109.5 ?
    H21B C21 H21C . . 109.5 ?
    C23 C22 C27 . . 118.9(3) ?
    C23 C22 P2 . . 122.4(3) ?
    C27 C22 P2 . . 118.5(3) ?
    C24 C23 C22 . . 121.4(3) ?
    C24 C23 H23 . . 119.3 ?
    C22 C23 H23 . . 119.3 ?
    C25 C24 C23 . . 119.5(3) ?
    C25 C24 H24 . . 120.2 ?
    C23 C24 H24 . . 120.2 ?
    C24 C25 C26 . . 120.4(3) ?
    C24 C25 H25 . . 119.8 ?
    C26 C25 H25 . . 119.8 ?
    C25 C26 C27 . . 120.9(3) ?
    C25 C26 H26 . . 119.5 ?
    C27 C26 H26 . . 119.5 ?
    C26 C27 C22 . . 118.8(3) ?
    C26 C27 S4 . . 122.8(3) ?
    C22 C27 S4 . . 118.3(3) ?
    S4 C28 H28A . . 109.5 ?
    S4 C28 H28B . . 109.5 ?
    H28A C28 H28B . . 109.5 ?
    S4 C28 H28C . . 109.5 ?
    H28A C28 H28C . . 109.5 ?
    H28B C28 H28C . . 109.5 ?
    Cl1 C29 Cl3 . . 112.2(7) ?
    Cl1 C29 Cl2 . . 112.4(7) ?
    Cl3 C29 Cl2 . . 109.7(7) ?
    Cl1 C29 H29 . . 107.5 ?
    Cl3 C29 H29 . . 107.5 ?
    Cl2 C29 H29 . . 107.5 ?
loop_
    _geom_torsion_atom_site_label_1
    _geom_torsion_atom_site_label_2
    _geom_torsion_atom_site_label_3
    _geom_torsion_atom_site_label_4
    _geom_torsion_site_symmetry_1
    _geom_torsion_site_symmetry_2
    _geom_torsion_site_symmetry_3
    _geom_torsion_site_symmetry_4
    _geom_torsion
    _geom_torsion_publ_flag
    C15 P1 C1 C2 . . . . -6.0(4) ?
    C8 P1 C1 C2 . . . . -111.1(3) ?
    C15 P1 C1 C6 . . . . 179.1(3) ?
    C8 P1 C1 C6 . . . . 74.0(3) ?
    C6 C1 C2 C3 . . . . 0.6(6) ?
    P1 C1 C2 C3 . . . . -174.3(3) ?
    C1 C2 C3 C4 . . . . -2.1(6) ?
    C2 C3 C4 C5 . . . . 1.3(6) ?
    C3 C4 C5 C6 . . . . 0.9(6) ?
    C4 C5 C6 C1 . . . . -2.4(6) ?
    C4 C5 C6 S1 . . . . 177.3(3) ?
    C2 C1 C6 C5 . . . . 1.6(5) ?
    P1 C1 C6 C5 . . . . 176.7(3) ?
    C2 C1 C6 S1 . . . . -178.1(3) ?
    P1 C1 C6 S1 . . . . -3.0(4) ?
    C7 S1 C6 C5 . . . . -7.1(4) ?
    C7 S1 C6 C1 . . . . 172.6(3) ?
    C1 P1 C8 C13 . . . . -161.9(3) ?
    C15 P1 C8 C13 . . . . 92.1(3) ?
    C1 P1 C8 C9 . . . . 13.9(4) ?
    C15 P1 C8 C9 . . . . -92.2(4) ?
    C13 C8 C9 C10 . . . . 3.6(6) ?
    P1 C8 C9 C10 . . . . -172.2(3) ?
    C8 C9 C10 C11 . . . . -3.3(7) ?
    C9 C10 C11 C12 . . . . 2.3(7) ?
    C10 C11 C12 C13 . . . . -1.7(6) ?
    C9 C8 C13 C12 . . . . -3.1(6) ?
    P1 C8 C13 C12 . . . . 172.8(3) ?
    C9 C8 C13 S2 . . . . 172.8(3) ?
    P1 C8 C13 S2 . . . . -11.3(4) ?
    C11 C12 C13 C8 . . . . 2.2(6) ?
    C11 C12 C13 S2 . . . . -173.4(3) ?
    C14 S2 C13 C8 . . . . 177.7(3) ?
    C14 S2 C13 C12 . . . . -6.5(4) ?
    C1 P1 C15 C16 . . . . -104.6(3) ?
    C8 P1 C15 C16 . . . . 0.5(4) ?
    C1 P1 C15 C20 . . . . 81.7(3) ?
    C8 P1 C15 C20 . . . . -173.2(3) ?
    C20 C15 C16 C17 . . . . 1.0(6) ?
    P1 C15 C16 C17 . . . . -172.9(3) ?
    C15 C16 C17 C18 . . . . -2.3(6) ?
    C16 C17 C18 C19 . . . . 1.5(6) ?
    C17 C18 C19 C20 . . . . 0.3(6) ?
    C18 C19 C20 C15 . . . . -1.6(6) ?
    C18 C19 C20 S3 . . . . -178.7(3) ?
    C16 C15 C20 C19 . . . . 0.9(5) ?
    P1 C15 C20 C19 . . . . 175.0(3) ?
    C16 C15 C20 S3 . . . . 178.1(3) ?
    P1 C15 C20 S3 . . . . -7.8(4) ?
    C21 S3 C20 C19 . . . . -25.5(4) ?
    C21 S3 C20 C15 . . . . 157.3(3) ?
    C22 P2 C22 C23 3 . . . 103.4(2) ?
    C22 P2 C22 C23 2 . . . -0.7(3) ?
    C22 P2 C22 C27 3 . . . -81.1(4) ?
    C22 P2 C22 C27 2 . . . 174.9(3) ?
    C27 C22 C23 C24 . . . . -0.6(5) ?
    P2 C22 C23 C24 . . . . 174.9(3) ?
    C22 C23 C24 C25 . . . . 0.8(5) ?
    C23 C24 C25 C26 . . . . -0.3(5) ?
    C24 C25 C26 C27 . . . . -0.2(5) ?
    C25 C26 C27 C22 . . . . 0.3(5) ?
    C25 C26 C27 S4 . . . . 176.2(3) ?
    C23 C22 C27 C26 . . . . 0.1(5) ?
    P2 C22 C27 C26 . . . . -175.6(3) ?
    C23 C22 C27 S4 . . . . -176.0(3) ?
    P2 C22 C27 S4 . . . . 8.3(4) ?
    C28 S4 C27 C26 . . . . 23.3(4) ?
    C28 S4 C27 C22 . . . . -160.7(3) ?
