# Supplementary material for: Tris[2-(deuteriomethyl­sulfan­yl)­phen­yl]­phosphine deuteriochloro­form 0.125-solvate
Source: Acta Crystallogr Sect E Struct Rep Online. 2008 Apr 23;64(Pt 5):o898. doi: 10.1107/S1600536808010817 (PMC2961173; doi:10.1107/S1600536808010817)
Supplement: Supplementary file 2 [file e-64-0o898-Isup2.hkl]

# 
# h,k,l, Fc-squared, Fo-squared, sigma(Fo-squared) and status flag 
# 
data_I
_shelx_title '  R-3' 
_shelx_refln_list_code          4 
_shelx_F_calc_maximum     1048.42 
_exptl_crystal_F_000      5214.00 
_reflns_d_resolution_high  0.7697 
 
loop_ 
 _symmetry_equiv_pos_as_xyz 
 'x, y, z' 
 '-y, x-y, z' 
 '-x+y, -x, z' 
 'x+2/3, y+1/3, z+1/3' 
 '-y+2/3, x-y+1/3, z+1/3' 
 '-x+y+2/3, -x+1/3, z+1/3' 
 'x+1/3, y+2/3, z+2/3' 
 '-y+1/3, x-y+2/3, z+2/3' 
 '-x+y+1/3, -x+2/3, z+2/3' 
 '-x, -y, -z' 
 'y, -x+y, -z' 
 'x-y, x, -z' 
 '-x+2/3, -y+1/3, -z+1/3' 
 'y+2/3, -x+y+1/3, -z+1/3' 
 'x-y+2/3, x+1/3, -z+1/3' 
 '-x+1/3, -y+2/3, -z+2/3' 
 'y+1/3, -x+y+2/3, -z+2/3' 
 'x-y+1/3, x+2/3, -z+2/3' 
 
_cell_length_a    23.0903 
_cell_length_b    23.0903 
_cell_length_c    25.1435 
_cell_angle_alpha  90.000 
_cell_angle_beta   90.000 
_cell_angle_gamma 120.000 
 
_shelx_F_squared_multiplier     1.000 
 
loop_ 
 _refln_index_h 
 _refln_index_k 
 _refln_index_l 
 _refln_F_squared_calc 
 _refln_F_squared_meas 
 _refln_F_squared_sigma 
 _refln_observed_status 
  -1   2   0     5420.57      765.10    214.49 o 
   0   3   0     4516.75     4034.33    130.51 o 
  -2   4   0      937.66     1150.17     86.91 o 
  -4   5   0    69271.83    68393.41   1481.91 o 
  -1   5   0     1898.44     2961.31    185.77 o 
  -3   6   0   158019.78   156909.33   3117.59 o 
   0   6   0   106560.45   106198.02   2274.83 o 
  -5   7   0    19987.40    20336.81    542.27 o 
  -2   7   0     6137.05     5504.45    213.72 o 
  -7   8   0     3238.20     4626.33    233.13 o 
  -4   8   0    52717.46    54741.89   1113.58 o 
  -1   8   0   436717.91   426057.69   8810.84 o 
  -6   9   0    27797.19    29245.36    749.80 o 
  -3   9   0    87130.24    93514.41   2074.34 o 
   0   9   0     2657.09     3359.50    216.63 o 
  -8  10   0      422.04      644.89    144.09 o 
  -5  10   0   134796.28   129993.22   2654.12 o 
  -2  10   0     1330.43     2229.44    177.63 o 
 -10  11   0    31422.38    33849.06    880.28 o 
  -7  11   0    11677.96    13473.69    437.48 o 
  -4  11   0    26612.91    25221.97    792.41 o 
  -1  11   0    10373.74    10038.88    385.75 o 
  -9  12   0    52493.86    52205.88   1273.07 o 
  -6  12   0    22303.37    22873.44    629.04 o 
  -3  12   0    40858.85    39661.88   1111.53 o 
   0  12   0     3762.38     3388.51    325.08 o 
 -11  13   0    85087.35    79954.77   1984.65 o 
  -8  13   0       57.61       -4.24    140.72 o 
  -5  13   0     1911.82      528.74    192.87 o 
  -2  13   0      169.30      425.68    151.27 o 
 -13  14   0      640.43      666.91    191.25 o 
 -10  14   0    38275.40    38734.80    973.73 o 
  -7  14   0    21746.49    24716.31    821.41 o 
  -4  14   0      809.34      603.34    212.48 o 
  -1  14   0        4.01      -31.50    156.70 o 
 -12  15   0    21153.39    21496.25    622.46 o 
  -9  15   0   105090.47    94329.84   2063.75 o 
  -6  15   0     7697.02     7618.22    434.98 o 
  -3  15   0        3.25      236.08    219.66 o 
   0  15   0      808.24      596.87    233.60 o 
 -14  16   0    34240.93    32032.15    920.09 o 
 -11  16   0    35693.96    38356.20    933.35 o 
  -8  16   0     2346.27     2430.48    291.15 o 
  -5  16   0    11332.20    11007.79    816.65 o 
  -2  16   0    91437.88    93294.54   2378.16 o 
 -16  17   0      984.33     1097.28    303.72 o 
 -13  17   0    72290.41    70294.84   1543.61 o 
 -10  17   0     6604.03     7484.99    496.71 o 
  -7  17   0      239.63      811.00    248.99 o 
  -4  17   0     5659.65     5877.06    462.26 o 
  -1  17   0     7392.46     7658.13    531.69 o 
 -15  18   0       58.66      -76.41    224.33 o 
 -12  18   0      517.94      904.59    286.52 o 
  -9  18   0    16287.71    15939.10    674.20 o 
  -6  18   0    87478.65    84371.07   2219.43 o 
  -3  18   0    10786.99     9108.37    583.21 o 
   0  18   0     1335.00     1284.78    347.91 o 
 -17  19   0     6731.74     6595.68    601.14 o 
 -14  19   0     3448.40     3107.89    363.87 o 
 -11  19   0      602.76     1235.04    290.48 o 
  -8  19   0     9618.58     8786.92    579.45 o 
  -5  19   0      628.53     1300.77    336.04 o 
  -2  19   0      253.87      230.28    296.92 o 
 -19  20   0    26751.44    22151.16   1192.86 o 
 -16  20   0      110.02      108.86    325.07 o 
 -13  20   0       38.62      137.09    252.00 o 
 -10  20   0    25681.42    22808.46   1018.13 o 
  -7  20   0      899.78      996.12    329.78 o 
  -4  20   0       19.26      414.97    310.10 o 
  -1  20   0    11998.62    12864.45    790.80 o 
 -18  21   0     7244.37     5724.58    605.08 o 
 -15  21   0     3123.48     2650.64    509.90 o 
 -12  21   0       96.24      142.46    269.86 o 
  -9  21   0        9.85      269.14    293.65 o 
  -6  21   0     3997.99     2644.52    415.22 o 
  -3  21   0     1314.86     1095.10    365.76 o 
   0  21   0    11793.06    12431.26    954.39 o 
 -20  22   0    27704.01    29115.76   1317.63 o 
 -17  22   0      511.66     1355.18    419.51 o 
 -14  22   0      770.51      956.36    315.60 o 
 -11  22   0     2734.85     2023.61    473.05 o 
  -8  22   0     3260.76     3286.96    452.46 o 
  -5  22   0      331.28      978.99    368.66 o 
  -2  22   0     4172.96     3967.05    609.94 o 
 -22  23   0      103.38      305.07    423.15 o 
 -19  23   0    13661.12    13550.13    915.38 o 
 -16  23   0       81.10       51.15    352.69 o 
 -13  23   0     8751.05     9782.35    888.01 o 
 -10  23   0       14.17       62.46    322.69 o 
  -7  23   0     1891.92     1835.40    404.70 o 
  -4  23   0     1197.09     1485.31    412.03 o 
  -1  23   0     3617.62     3612.40    652.98 o 
 -21  24   0     1791.38     1077.64    477.78 o 
 -18  24   0      330.85      354.16    423.55 o 
 -15  24   0        1.45      615.92    408.80 o 
 -12  24   0     5173.40     5313.72    558.96 o 
  -9  24   0      803.27      587.35    364.16 o 
  -6  24   0    12178.87    12119.92    826.43 o 
  -3  24   0     9248.47     7798.02    965.47 o 
   0  24   0       53.85     -381.95    435.32 o 
 -23  25   0     7439.68     8933.98    834.30 o 
 -20  25   0     8445.65     9674.20   1086.48 o 
 -17  25   0      643.56      -14.64    408.68 o 
 -14  25   0    16453.91    16418.50   1003.02 o 
 -11  25   0     6536.52     7538.15    657.30 o 
  -8  25   0     3121.44     2645.99    485.21 o 
  -5  25   0     3694.57     2197.77    534.50 o 
  -2  25   0     3073.23     4368.47    733.51 o 
 -25  26   0      995.52     1063.66    822.58 o 
 -22  26   0     2588.43     5135.33    700.57 o 
 -19  26   0      425.61       89.31    441.15 o 
 -16  26   0    15397.87    15190.20   1005.14 o 
 -13  26   0      681.56     1230.35    436.93 o 
 -10  26   0     1106.27      585.05    404.89 o 
  -7  26   0     5827.61     5221.96    594.96 o 
  -4  26   0     4181.85     3285.69    676.91 o 
  -1  26   0     8048.24     8840.72   1689.67 o 
 -24  27   0       19.52      381.07    951.34 o 
 -21  27   0      603.33     1128.89    527.82 o 
 -18  27   0     8044.75     8819.03    844.32 o 
 -15  27   0     8737.71    11057.03   1207.66 o 
 -12  27   0       27.09      120.66    408.24 o 
  -9  27   0      886.64     1239.44    472.12 o 
  -6  27   0     1887.28     2007.65    629.55 o 
  -3  27   0       66.64     1125.05    977.21 o 
 -23  28   0      317.48     1002.84   1013.59 o 
 -20  28   0       59.82       67.77    502.73 o 
 -17  28   0      674.23     1130.74    530.29 o 
 -14  28   0      319.54      417.14    535.84 o 
 -11  28   0    20272.02    19996.71   1066.56 o 
  -8  28   0     2487.99     3167.62    683.81 o 
  -5  28   0      100.30     1172.93    983.61 o 
 -19  29   0       32.52     -177.10    898.14 o 
 -16  29   0      778.41      964.31    773.03 o 
 -13  29   0      685.14      456.92    570.63 o 
 -10  29   0     2256.92     2821.80    704.36 o 
 -15  30   0       75.47     -298.99    892.41 o 
  -1   1   1     4970.93      -17.04     11.36 o 
  -3   2   1   140558.13   141446.20   2780.11 o 
   0   2   1      132.26      -80.98     53.99 o 
  -5   3   1   364870.00   368347.94   8139.22 o 
  -2   3   1    41820.29    44472.02    969.66 o 
   1   3   1    98898.14    99042.16   1780.96 o 
  -7   4   1   140376.95   138089.20   2946.97 o 
  -4   4   1       24.99       53.34     72.26 o 
  -1   4   1    95578.42    92799.22   1607.01 o 
   2   4   1   163132.78   168921.50   3354.71 o 
  -9   5   1     1179.15     1693.99    169.00 o 
  -6   5   1     3832.53     3301.08    207.59 o 
  -3   5   1    12487.52    12620.33    332.77 o 
   0   5   1   549025.56   557282.50  10790.40 o 
   3   5   1      672.57      567.20    119.99 o 
 -11   6   1    45127.34    44209.97   1093.23 o 
  -8   6   1     4285.69     3574.99    226.72 o 
  -5   6   1      323.01      746.28    132.66 o 
  -2   6   1   143947.88   141957.97   3199.75 o 
   1   6   1     1073.93     1787.05    186.03 o 
   4   6   1   175942.83   172773.41   3482.27 o 
 -13   7   1    74671.30    71100.66   1485.63 o 
 -10   7   1      787.49     1090.34    170.55 o 
  -7   7   1    44608.19    47822.38   1107.95 o 
  -4   7   1    50335.38    47612.11   1030.47 o 
  -1   7   1     8683.42     8612.53    284.35 o 
   2   7   1     1185.95     2291.41    161.96 o 
   5   7   1     1063.45     1149.04    170.73 o 
 -15   8   1     2827.95     3750.46    349.42 o 
 -12   8   1    61193.34    61428.06   1568.52 o 
  -9   8   1    19323.21    18164.79    525.95 o 
  -6   8   1    58081.79    55097.11   1345.31 o 
  -3   8   1    13291.46    11842.13    404.11 o 
   0   8   1     6745.08     6799.25    269.48 o 
   3   8   1    10050.77     9295.83    331.28 o 
   6   8   1      277.66      276.52    141.19 o 
 -17   9   1      630.01      891.53    249.87 o 
 -14   9   1    45956.52    48090.01   1301.59 o 
 -11   9   1     7691.46     9939.55    427.69 o 
  -8   9   1     5623.17     4573.22    275.03 o 
  -5   9   1    87672.52    91322.90   1898.83 o 
  -2   9   1    62008.70    52482.23   1224.44 o 
   1   9   1       65.19        8.85    121.91 o 
   4   9   1    27970.11    25629.64    652.15 o 
   7   9   1     6593.37     7791.96    436.54 o 
 -19  10   1     1504.52     1699.64    360.67 o 
 -16  10   1    22670.18    22870.94    841.24 o 
 -13  10   1      795.09     1362.40    297.47 o 
 -10  10   1     1077.70     1367.18    172.91 o 
  -7  10   1      259.26      917.34    161.55 o 
  -4  10   1    30047.21    32227.31    849.34 o 
  -1  10   1     9337.91    10358.76    360.80 o 
   2  10   1     2945.51     4013.91    252.19 o 
   5  10   1    58637.74    55268.25   1224.51 o 
   8  10   1    45898.97    43112.47   1215.64 o 
 -21  11   1    20545.27    17988.61    787.57 o 
 -18  11   1     4660.79     4517.20    421.32 o 
 -15  11   1    83946.84    79083.38   1879.52 o 
 -12  11   1     7222.79     6582.16    325.66 o 
  -9  11   1    11121.90    11240.29    447.29 o 
  -6  11   1     2798.22     2751.55    197.97 o 
  -3  11   1     4630.95     5624.67    343.63 o 
   0  11   1     4692.84     6558.31    305.26 o 
   3  11   1    64384.65    66164.09   1419.51 o 
   6  11   1     1068.26     1137.23    231.14 o 
   9  11   1     1407.76     1960.32    374.08 o 
 -23  12   1    27014.37    29711.76   1150.69 o 
 -20  12   1     4848.10     4281.17    440.72 o 
 -17  12   1     1585.60      966.70    287.20 o 
 -14  12   1      528.49      936.48    224.63 o 
 -11  12   1    17746.78    16260.96    545.90 o 
  -8  12   1    32527.79    30107.43    770.58 o 
  -5  12   1    22695.55    24526.90    723.94 o 
  -2  12   1      111.08      211.28    128.73 o 
   1  12   1    17143.05    18579.49    574.76 o 
   4  12   1    15509.20    16706.06    545.04 o 
   7  12   1      398.92        2.66    241.85 o 
  10  12   1    38995.72    35612.63   1176.38 o 
 -25  13   1      474.13      910.62    386.18 o 
 -22  13   1     1425.34     1213.84    347.65 o 
 -19  13   1    24063.55    22116.71   1062.86 o 
 -16  13   1    16457.84    13287.71    637.86 o 
 -13  13   1    18671.28    18877.89    625.42 o 
 -10  13   1      218.53      707.36    174.25 o 
  -7  13   1      375.62      901.12    189.38 o 
  -4  13   1    19087.88    19006.57    689.85 o 
  -1  13   1    76931.91    72133.23   1588.87 o 
   2  13   1     9650.90     9480.55    423.91 o 
   5  13   1       11.52     -130.35    228.66 o 
   8  13   1     1290.60     1323.39    319.53 o 
  11  13   1     8794.56     7620.66    575.79 o 
 -27  14   1       71.57      457.21    422.48 o 
 -24  14   1     1385.70     1190.75    399.22 o 
 -21  14   1     4618.68     5689.19    504.86 o 
 -18  14   1     5722.90     5124.56    466.10 o 
 -15  14   1    23607.82    22392.09    803.09 o 
 -12  14   1     8214.11     8823.90    413.85 o 
  -9  14   1      513.54     1056.26    185.15 o 
  -6  14   1    94065.52    90746.56   2116.49 o 
  -3  14   1    17862.57    19078.87    720.67 o 
   0  14   1     8131.69     9296.32    600.67 o 
   3  14   1      427.57      899.60    220.94 o 
   6  14   1     8745.33     9035.39    551.86 o 
   9  14   1      346.57      737.75    331.47 o 
  12  14   1    16607.70    17906.49   1233.43 o 
 -29  15   1      104.40      435.16    544.32 o 
 -26  15   1     9525.65     9913.64   1066.78 o 
 -23  15   1     3158.10     2777.68    813.29 o 
 -20  15   1     2049.65     1146.88    338.87 o 
 -17  15   1   118421.46   106615.77   2697.71 o 
 -14  15   1   101358.67    98625.52   2278.70 o 
 -11  15   1    23765.63    23507.58    702.66 o 
  -8  15   1    46486.82    44279.61   1184.06 o 
  -5  15   1    26027.78    24196.39    845.20 o 
  -2  15   1      792.33     1632.28    243.78 o 
   1  15   1     2410.14     1982.43    288.23 o 
   4  15   1     4077.66     4042.80    434.10 o 
   7  15   1     1041.88      688.30    534.63 o 
  10  15   1      496.48      352.14    409.09 o 
  13  15   1     2297.60     2413.89    643.02 o 
 -28  16   1     1524.40     1269.43    587.43 o 
 -25  16   1    10962.63     8480.57    686.45 o 
 -22  16   1      549.42      566.55    341.34 o 
 -19  16   1    48744.34    41929.82   1328.10 o 
 -16  16   1      925.72     1566.76    378.93 o 
 -13  16   1     1372.04     1252.79    232.16 o 
 -10  16   1    80081.41    70067.68   1613.58 o 
  -7  16   1    13635.44    12208.18    550.50 o 
  -4  16   1      495.05      846.21    359.76 o 
  -1  16   1       15.75      244.89    242.53 o 
   2  16   1     5662.07     5796.95    548.03 o 
   5  16   1      360.56      395.10    345.84 o 
   8  16   1      982.87      673.60    418.76 o 
  11  16   1     1906.38     2472.04    559.91 o 
 -27  17   1      591.38      225.92    433.38 o 
 -24  17   1     7989.40     7826.27    653.00 o 
 -21  17   1      645.40      538.84    325.38 o 
 -18  17   1       27.24      -65.76    266.30 o 
 -15  17   1    11218.56    10012.75    687.63 o 
 -12  17   1    17216.16    13914.09    604.88 o 
  -9  17   1     2397.73     2384.68    305.08 o 
  -6  17   1        0.70      298.34    245.51 o 
  -3  17   1    55299.20    50307.25   1482.13 o 
   0  17   1    20952.38    22123.56    882.42 o 
   3  17   1       59.35       20.44    326.65 o 
   6  17   1     5275.02     4567.81    588.07 o 
   9  17   1     1406.88     2187.26    522.99 o 
  12  17   1      443.20      589.89    543.13 o 
 -29  18   1      370.76     1431.28    557.75 o 
 -26  18   1     9610.29     9238.46    895.37 o 
 -23  18   1      112.08      154.06    341.20 o 
 -20  18   1     3995.18     2692.59    432.17 o 
 -17  18   1    10880.42    10652.55    622.78 o 
 -14  18   1    11641.80     9894.55    535.46 o 
 -11  18   1    10318.77    11140.33    673.16 o 
  -8  18   1        2.44      104.74    231.51 o 
  -5  18   1     3869.40     3519.26    457.07 o 
  -2  18   1       56.72      533.77    289.49 o 
   1  18   1      687.23      894.16    395.49 o 
   4  18   1     9570.23     9749.62    963.36 o 
   7  18   1     4166.25     4299.44    625.46 o 
  10  18   1       18.29     -369.12    473.96 o 
 -28  19   1      773.14      527.54    478.06 o 
 -25  19   1     2371.29     1557.94    439.83 o 
 -22  19   1      897.04      877.11    455.99 o 
 -19  19   1       21.33     -203.50    322.04 o 
 -16  19   1     4498.33     3671.93    473.03 o 
 -13  19   1        0.86      237.50    243.70 o 
 -10  19   1      297.12      602.97    262.02 o 
  -7  19   1     7213.86     7047.70    522.93 o 
  -4  19   1       12.81      847.07    323.72 o 
  -1  19   1      484.70      144.64    298.00 o 
   2  19   1     2989.29     2053.02    459.07 o 
   5  19   1     9275.41     9404.22    797.69 o 
   8  19   1      134.30      982.64    496.55 o 
 -27  20   1     7378.95     8040.10    800.46 o 
 -24  20   1     1077.60      658.84    454.33 o 
 -21  20   1     8404.80     7261.02    753.37 o 
 -18  20   1       40.89      185.34    333.77 o 
 -15  20   1      384.70      493.32    304.15 o 
 -12  20   1      584.40     1442.28    332.64 o 
  -9  20   1     1233.99     1347.22    307.19 o 
  -6  20   1       10.78      552.47    296.37 o 
  -3  20   1     2983.31     3184.70    486.30 o 
   0  20   1      167.23      614.13    414.96 o 
   3  20   1     6588.00     5448.30    735.51 o 
   6  20   1      148.27      162.28    454.74 o 
   9  20   1     2144.11     2180.79   1140.92 o 
 -29  21   1        0.92    -1238.10    825.40 o 
 -26  21   1      531.68      551.39    510.56 o 
 -23  21   1     9891.68    10521.08   1164.62 o 
 -20  21   1    19197.10    19012.20   1137.91 o 
 -17  21   1     5302.63     6177.74    614.30 o 
 -14  21   1    18022.51    18603.08    787.60 o 
 -11  21   1     1337.36     1280.74    317.72 o 
  -8  21   1     2879.95     3039.77    416.61 o 
  -5  21   1    22596.05    24443.26   1005.38 o 
  -2  21   1      198.75      383.87    342.08 o 
   1  21   1     3867.67     3762.97    571.16 o 
   4  21   1      316.47      509.47    460.03 o 
   7  21   1      391.79      919.46    558.52 o 
 -28  22   1      305.96      -79.97    696.15 o 
 -25  22   1     7130.31     7973.00    867.33 o 
 -22  22   1    16532.62    16494.74   1121.36 o 
 -19  22   1     1529.00     1086.25    421.58 o 
 -16  22   1     1706.06     1301.66    409.41 o 
 -13  22   1    14196.28    14118.98    707.47 o 
 -10  22   1      396.43      667.18    335.35 o 
  -7  22   1    28720.62    26823.49   1068.89 o 
  -4  22   1       31.95       92.07    318.97 o 
  -1  22   1      936.63     1172.55    479.90 o 
   2  22   1       99.71       14.62    435.76 o 
   5  22   1      409.91      195.76    484.83 o 
 -27  23   1     2026.51     2260.97    667.71 o 
 -24  23   1       84.50      476.11    516.42 o 
 -21  23   1     1452.86      736.34    448.66 o 
 -18  23   1    14495.33    16079.72   1108.38 o 
 -15  23   1     1376.50     1901.95    899.16 o 
 -12  23   1     1945.46     1187.34    348.24 o 
  -9  23   1     7696.44     7021.97    593.05 o 
  -6  23   1     6668.38     7475.38    625.75 o 
  -3  23   1     2442.26     1637.24    591.02 o 
   0  23   1      273.47      417.49    465.17 o 
   3  23   1      909.87      199.77    503.19 o 
 -26  24   1        1.56      415.19    553.82 o 
 -23  24   1      440.34      301.89    459.04 o 
 -20  24   1    19110.70    16182.04   1022.52 o 
 -17  24   1      316.31      540.45    395.90 o 
 -14  24   1      123.25      456.15    361.11 o 
 -11  24   1    22039.17    20856.36    968.36 o 
  -8  24   1     4036.47     5180.26    564.03 o 
  -5  24   1        5.73      427.98    388.26 o 
  -2  24   1      989.60     1395.25    551.20 o 
   1  24   1     2496.56     2475.92    612.71 o 
 -25  25   1      156.82      396.98    509.71 o 
 -22  25   1     4743.61     4584.36    670.76 o 
 -19  25   1     2234.45     1784.79    496.63 o 
 -16  25   1     1323.26      818.11    444.63 o 
 -13  25   1       37.52      130.45    329.06 o 
 -10  25   1     1382.06     1689.15    432.60 o 
  -7  25   1     5105.27     5190.11    585.93 o 
  -4  25   1        6.17      350.84    484.41 o 
  -1  25   1     2684.37     3018.45    619.28 o 
 -24  26   1     3745.97     3517.14    799.59 o 
 -21  26   1       99.06     -470.38    439.10 o 
 -18  26   1      583.69      527.21    547.69 o 
 -15  26   1     2923.17     3629.99    615.65 o 
 -12  26   1      147.14      700.57    405.30 o 
  -9  26   1     2163.24     2209.88    481.40 o 
  -6  26   1       11.89     -522.26    385.27 o 
  -3  26   1      135.89      476.51    549.40 o 
 -23  27   1      255.20      201.01    517.41 o 
 -20  27   1     6011.19     8093.94   1071.54 o 
 -17  27   1     1919.87     1989.36    562.72 o 
 -14  27   1      229.29     -193.57    482.35 o 
 -11  27   1     5153.82     5056.16    598.98 o 
  -8  27   1     2919.78     1507.65    488.95 o 
  -5  27   1     6353.51     6788.93    863.64 o 
 -22  28   1      661.17     1435.41    825.27 o 
 -19  28   1     1197.74      938.87    525.00 o 
 -16  28   1       60.37       92.85    477.77 o 
 -13  28   1    14545.40    14485.26   1803.02 o 
 -10  28   1      852.22     2362.03    529.59 o 
  -7  28   1      289.65      414.19    568.16 o 
 -21  29   1     4738.30     2909.04   1990.69 o 
 -18  29   1      225.07       63.16    490.04 o 
 -15  29   1     5476.48     5363.69   1321.79 o 
 -12  29   1      309.80      458.29    471.61 o 
  -9  29   1       76.71      101.36    621.85 o 
  -2   2   2   188438.98   195075.36   3446.04 o 
   1   2   2    70895.20    70728.82   1229.53 o 
  -4   3   2    32825.65    31335.82    681.38 o 
  -1   3   2    91215.59    91413.52   1510.37 o 
   2   3   2      506.77      247.73     83.07 o 
  -6   4   2     2587.22     3987.76    220.09 o 
  -3   4   2      127.49      575.80     86.10 o 
   0   4   2   289330.78   287013.41   5302.89 o 
   3   4   2    47345.16    43405.89    944.76 o 
  -8   5   2    44272.38    47774.40   1125.70 o 
  -5   5   2      365.70      748.11    129.88 o 
  -2   5   2    11161.87    11987.81    328.90 o 
   1   5   2   226128.55   218884.91   4552.91 o 
   4   5   2    23858.94    29076.19    692.95 o 
 -10   6   2      303.45     1056.74    167.83 o 
  -7   6   2     8819.53     8548.65    439.35 o 
  -4   6   2    13131.36    10623.51    359.69 o 
  -1   6   2    59107.74    58472.32   1308.88 o 
   2   6   2    10846.57     9954.41    321.18 o 
   5   6   2    11364.90    12265.63    448.22 o 
 -12   7   2     2587.24     3699.42    269.82 o 
  -9   7   2    17507.51    20140.41    613.97 o 
  -6   7   2    15046.11    16397.56    522.73 o 
  -3   7   2   189389.23   184091.73   4160.75 o 
   0   7   2    73375.43    74665.05   1556.09 o 
   3   7   2    12402.39    16541.89    444.22 o 
   6   7   2      550.52      401.85    143.18 o 
 -14   8   2   119888.25   113727.28   2573.06 o 
 -11   8   2        2.86      592.05    167.76 o 
  -8   8   2    59251.75    58345.63   1339.09 o 
  -5   8   2     2668.10     2210.97    174.70 o 
  -2   8   2     1442.26     1842.17    190.73 o 
   1   8   2   303482.09   313564.41   6169.80 o 
   4   8   2     7963.57     9158.70    327.31 o 
   7   8   2     7278.13     8260.32    357.93 o 
 -16   9   2     3815.91     3656.65    266.10 o 
 -13   9   2     2596.45     1470.76    217.35 o 
 -10   9   2   210567.50   198118.95   4535.62 o 
  -7   9   2   176300.83   168472.88   3586.70 o 
  -4   9   2    57812.00    62823.00   1450.85 o 
  -1   9   2     3277.62     4353.55    317.56 o 
   2   9   2     1678.48      665.45    149.44 o 
   5   9   2        6.76      168.55    132.75 o 
   8   9   2     9197.11     8317.36    423.57 o 
 -18  10   2     4384.82     4766.36    504.96 o 
 -15  10   2     2192.09     2861.11    289.58 o 
 -12  10   2    17129.73    14949.25    736.65 o 
  -9  10   2     1707.35     2031.81    194.16 o 
  -6  10   2    33229.04    25744.66    653.54 o 
  -3  10   2   109748.62   100503.70   2407.44 o 
   0  10   2     1524.65      822.56    148.95 o 
   3  10   2      680.89     1122.13    172.67 o 
   6  10   2    22422.16    21249.73    725.16 o 
   9  10   2     4217.00     3590.76    368.85 o 
 -20  11   2     5355.65     4965.62    465.68 o 
 -17  11   2     1913.01     2121.34    318.20 o 
 -14  11   2     6646.97     6724.63    399.67 o 
 -11  11   2     1391.46     2001.48    203.84 o 
  -8  11   2    47779.96    44882.98   1046.32 o 
  -5  11   2    20793.13    14979.89    519.83 o 
  -2  11   2     8321.55    10373.36    510.37 o 
   1  11   2    11249.67     7920.02    433.60 o 
   4  11   2    15857.68    14370.45    482.90 o 
   7  11   2      160.08      319.27    227.13 o 
  10  11   2      691.96      539.89    287.76 o 
 -22  12   2     3748.06     3410.08    444.06 o 
 -19  12   2       11.22      405.19    281.41 o 
 -16  12   2      322.54      224.46    216.52 o 
 -13  12   2     2820.79     1350.89    226.30 o 
 -10  12   2     7591.85     8345.71    372.24 o 
  -7  12   2    72376.78    75385.18   1644.67 o 
  -4  12   2     5680.11     5364.65    391.10 o 
  -1  12   2    46014.19    48202.38   1114.08 o 
   2  12   2    41931.98    38239.84    955.85 o 
   5  12   2      136.73      241.46    217.69 o 
   8  12   2      968.42      699.98    266.90 o 
  11  12   2     1095.39     1565.41    364.47 o 
 -24  13   2    21662.96    21036.09    985.77 o 
 -21  13   2      833.39     1113.66    317.94 o 
 -18  13   2     4394.75     5369.96    528.80 o 
 -15  13   2       58.54      116.24    209.98 o 
 -12  13   2    26991.43    22871.71    695.77 o 
  -9  13   2      293.21      190.53    149.71 o 
  -6  13   2     4453.47     4588.75    320.98 o 
  -3  13   2     5065.75     4480.25    320.89 o 
   0  13   2    12174.12    13238.25    471.88 o 
   3  13   2     2119.85     1939.20    236.02 o 
   6  13   2     6347.59     5896.35    442.51 o 
   9  13   2     2626.62     3332.04    492.95 o 
  12  13   2     8121.74     9856.13   1078.36 o 
 -26  14   2      119.09      127.66    374.80 o 
 -23  14   2     1316.87     1605.23    392.47 o 
 -20  14   2    12597.57    13327.64    716.23 o 
 -17  14   2     9248.72     9403.99    627.54 o 
 -14  14   2      110.18      223.36    177.59 o 
 -11  14   2    10250.71    11296.06    466.81 o 
  -8  14   2       17.22       62.96    171.39 o 
  -5  14   2      320.62      181.71    187.15 o 
  -2  14   2    17606.89    17492.06    618.95 o 
   1  14   2     9566.10    11462.38    463.63 o 
   4  14   2      594.01      984.43    251.78 o 
   7  14   2    23115.20    21750.83    889.04 o 
  10  14   2      319.71      191.65    343.34 o 
  13  14   2     2633.55     1549.79    566.84 o 
 -28  15   2      583.28      953.43    501.56 o 
 -25  15   2     6289.31     4985.72    546.46 o 
 -22  15   2    68543.05    64668.88   2250.32 o 
 -19  15   2     6968.71     6521.37    524.57 o 
 -16  15   2     1963.43     3218.98    668.22 o 
 -13  15   2     5739.31     5712.82    440.52 o 
 -10  15   2     2962.37     3708.80    281.38 o 
  -7  15   2       34.87       13.97    185.33 o 
  -4  15   2     1262.12     1874.09    400.41 o 
  -1  15   2     6461.61     5742.16    378.08 o 
   2  15   2     6217.80     6337.47    421.67 o 
   5  15   2    25969.69    26109.71   1022.00 o 
   8  15   2      333.10      595.00    382.89 o 
  11  15   2     1589.58      768.86    457.96 o 
  14  15   2     3180.67     3100.19    717.44 o 
 -27  16   2     1304.55     1048.38    442.74 o 
 -24  16   2     4715.76     4197.23    525.56 o 
 -21  16   2      350.60      636.12    318.98 o 
 -18  16   2    45051.57    43526.69   1350.28 o 
 -15  16   2   140232.14   128868.68   3161.78 o 
 -12  16   2     2090.09     1991.66    248.02 o 
  -9  16   2     2161.62     2117.29    387.79 o 
  -6  16   2    11785.76    11376.86    638.69 o 
  -3  16   2     6370.99     6745.45    480.19 o 
   0  16   2    52622.80    51941.31   1494.29 o 
   3  16   2        1.67      -16.36    301.77 o 
   6  16   2      122.93      -56.86    340.98 o 
   9  16   2     7708.69     7063.94    703.96 o 
  12  16   2     5031.29     3937.70    666.58 o 
 -29  17   2      417.94      332.37    480.14 o 
 -26  17   2     1120.16     1479.01    447.67 o 
 -23  17   2     2262.09     2312.59    430.61 o 
 -20  17   2    13711.39    14566.70    761.70 o 
 -17  17   2    34050.61    33330.28   1247.23 o 
 -14  17   2     3180.89     2704.80    284.16 o 
 -11  17   2    13212.58    13166.48    589.12 o 
  -8  17   2    17897.59    16216.88    662.64 o 
  -5  17   2        6.12      125.38    256.85 o 
  -2  17   2      451.91      502.52    281.26 o 
   1  17   2    21445.12    20113.74    841.81 o 
   4  17   2       22.98      717.26    526.03 o 
   7  17   2    25552.53    28232.78   1293.44 o 
  10  17   2     5675.83     3641.98    628.86 o 
 -28  18   2     5129.57     6080.29    666.11 o 
 -25  18   2      103.79      368.41    371.04 o 
 -22  18   2    22088.03    22790.88    999.42 o 
 -19  18   2     2227.11     1998.30    374.10 o 
 -16  18   2    38543.67    37884.02   2132.88 o 
 -13  18   2      373.28      772.33    264.93 o 
 -10  18   2     7558.15     7794.25    487.15 o 
  -7  18   2     7066.46     5004.42    439.48 o 
  -4  18   2    56608.71    51379.69   1508.34 o 
  -1  18   2     2215.25     2983.16    395.03 o 
   2  18   2    20744.97    17730.06    957.92 o 
   5  18   2     1428.12     1743.76    469.35 o 
   8  18   2     2141.79     1541.32    835.71 o 
  11  18   2       20.03      435.37    528.75 o 
 -27  19   2      333.18      533.85    451.92 o 
 -24  19   2        0.87      310.40    363.96 o 
 -21  19   2     7023.59     5335.24    586.17 o 
 -18  19   2      288.29     -133.51    321.09 o 
 -15  19   2    44232.39    40710.54   1314.13 o 
 -12  19   2     6075.63     6321.37    541.88 o 
  -9  19   2    22106.91    20415.65    794.42 o 
  -6  19   2     3335.04     3949.59    425.39 o 
  -3  19   2        3.31      343.17    285.74 o 
   0  19   2      630.41      -16.99    322.53 o 
   3  19   2     8007.82     6153.14    768.91 o 
   6  19   2     6414.67     6463.10    698.77 o 
   9  19   2      155.47      553.55    513.30 o 
 -29  20   2     3966.46     6030.24   1035.13 o 
 -26  20   2    25961.38    25116.49   1271.34 o 
 -23  20   2     3010.50     4411.00    587.40 o 
 -20  20   2        0.79      784.90    449.49 o 
 -17  20   2    17398.73    16185.01    902.66 o 
 -14  20   2        4.27      156.30    260.25 o 
 -11  20   2     1780.89     2086.51    341.52 o 
  -8  20   2    57228.96    55734.87   1633.93 o 
  -5  20   2     1660.36     2466.60    430.86 o 
  -2  20   2    37657.58    33659.34   1194.79 o 
   1  20   2      633.08      579.57    395.97 o 
   4  20   2     6794.57     6955.35    720.95 o 
   7  20   2      302.56      270.88    508.09 o 
 -28  21   2      448.10      401.32    582.52 o 
 -25  21   2     8827.59    10094.49    945.62 o 
 -22  21   2     1640.99     1801.33    529.26 o 
 -19  21   2    24673.25    24941.53   1169.93 o 
 -16  21   2      201.46      664.72    370.36 o 
 -13  21   2      702.26      153.52    272.27 o 
 -10  21   2    23004.47    23880.34   1038.45 o 
  -7  21   2      317.00      260.93    321.75 o 
  -4  21   2     4696.52     4073.02    472.11 o 
  -1  21   2      304.59      453.59    423.52 o 
   2  21   2     4591.40     4280.56    628.35 o 
   5  21   2      305.84      193.89    605.17 o 
 -27  22   2      426.06       85.64    529.19 o 
 -24  22   2      268.41      257.86    514.99 o 
 -21  22   2    10280.29     7547.05    712.12 o 
 -18  22   2        5.84      494.92    376.70 o 
 -15  22   2      499.56     -125.62    301.41 o 
 -12  22   2     5970.73     6130.65    497.75 o 
  -9  22   2     5913.02     3948.51    488.88 o 
  -6  22   2      685.73      720.52    346.82 o 
  -3  22   2    39426.46    41017.15   1409.32 o 
   0  22   2     1400.91     1754.06    538.19 o 
   3  22   2     3371.35     3053.71    604.15 o 
   6  22   2      470.75     -477.40    856.36 o 
 -26  23   2      883.75      712.27    585.18 o 
 -23  23   2    15889.12    16218.22   1270.75 o 
 -20  23   2       50.76      -97.26    379.40 o 
 -17  23   2     3336.90     3659.20    569.70 o 
 -14  23   2      511.79      264.03    328.35 o 
 -11  23   2     1682.84     1663.86    377.07 o 
  -8  23   2     5149.38     5013.54    696.02 o 
  -5  23   2      512.68      382.58    344.88 o 
  -2  23   2      114.87     -297.12    433.53 o 
   1  23   2     2756.91     3938.15    644.99 o 
   4  23   2        3.95      160.51    519.21 o 
 -25  24   2      136.34      216.26    522.25 o 
 -22  24   2      488.15      419.99    463.56 o 
 -19  24   2      130.28      476.02    414.61 o 
 -16  24   2    14267.13    13335.48    903.41 o 
 -13  24   2      327.07      511.20    339.58 o 
 -10  24   2     8578.58     8177.10    652.26 o 
  -7  24   2    12442.84    14102.26    838.19 o 
  -4  24   2        2.75      178.46    407.97 o 
  -1  24   2      611.49      837.14    552.48 o 
   2  24   2     1011.38      792.28    536.36 o 
 -24  25   2      109.61      123.22    483.82 o 
 -21  25   2     2327.88     1559.97    518.11 o 
 -18  25   2       63.58     -102.04    404.99 o 
 -15  25   2     1376.04      964.71    454.99 o 
 -12  25   2     3115.14     2540.61    458.47 o 
  -9  25   2      988.12     1477.11    430.56 o 
  -6  25   2     3650.50     2780.62    490.83 o 
  -3  25   2     1347.19     1493.50    584.12 o 
   0  25   2     4541.04     3581.02    671.72 o 
 -23  26   2     6916.19     6613.49   1131.15 o 
 -20  26   2     8309.51     7932.38    823.12 o 
 -17  26   2      539.48      463.90    450.30 o 
 -14  26   2       57.31      503.27    404.69 o 
 -11  26   2      855.03      664.82    425.55 o 
  -8  26   2      376.31     1439.42    442.70 o 
  -5  26   2      200.97      638.28    536.29 o 
  -2  26   2      153.38       -8.32    569.72 o 
 -22  27   2       98.00      403.71    496.61 o 
 -19  27   2     8354.96     7227.10    786.17 o 
 -16  27   2    10355.69    11632.54   1241.28 o 
 -13  27   2      153.64      100.08    622.13 o 
 -10  27   2     3944.26     3894.93    567.22 o 
  -7  27   2      841.00      421.46    496.91 o 
  -4  27   2     3578.93     3615.15   1050.43 o 
 -21  28   2      392.39      183.98    507.62 o 
 -18  28   2     2044.08     1748.26    582.00 o 
 -15  28   2      607.18      574.18    540.80 o 
 -12  28   2     3295.40     3821.80    647.17 o 
  -9  28   2     6792.75     6631.96    818.48 o 
  -6  28   2      663.51      145.03   1308.92 o 
 -20  29   2    13113.59    12274.09   1775.81 o 
 -17  29   2      196.16      477.31    547.93 o 
 -14  29   2        0.21      352.59    555.87 o 
 -11  29   2     3008.99     2611.51    900.81 o 
   0   0   3      667.40     1108.78    283.74 o 
   1   1   3    42541.77    43555.63    736.65 o 
  -1   2   3    75870.09    82564.09   1481.34 o 
   2   2   3   101883.77   107306.71   1716.72 o 
  -3   3   3      111.50      251.63     67.15 o 
   0   3   3    47655.40    50672.38    939.64 o 
   3   3   3   180638.94   186540.23   3679.54 o 
  -5   4   3    59276.10    60268.17   1339.84 o 
  -2   4   3     9606.83     8301.30    213.90 o 
   1   4   3    12273.42    13461.53    357.21 o 
   4   4   3    33647.88    36505.92    897.60 o 
  -7   5   3    56155.31    57664.50   1405.34 o 
  -4   5   3      758.96      927.25    126.26 o 
  -1   5   3      493.71      629.09     90.77 o 
   2   5   3     1991.51     1763.13    163.26 o 
   5   5   3     6466.05     9241.22    525.10 o 
  -9   6   3   257869.98   243507.02   5497.54 o 
  -6   6   3    26780.91    28045.26    757.68 o 
  -3   6   3    22095.44    19535.87    491.42 o 
   0   6   3    55110.02    61559.86   1365.61 o 
   3   6   3     5381.98     6663.30    280.24 o 
   6   6   3     5768.03     4788.86    297.26 o 
 -11   7   3    10937.92    15289.25    519.75 o 
  -8   7   3     6777.05     6334.49    330.96 o 
  -5   7   3    33902.52    31853.64    840.73 o 
  -2   7   3    18095.64    15475.15    431.58 o 
   1   7   3    11236.21    13785.85    416.89 o 
   4   7   3     7830.88     9225.16    321.12 o 
   7   7   3     1979.25     2240.08    220.92 o 
 -13   8   3     7719.89     7911.24    543.80 o 
 -10   8   3      699.63     2261.10    225.10 o 
  -7   8   3    28260.21    26909.72    695.43 o 
  -4   8   3     3961.89     4738.71    260.72 o 
  -1   8   3        5.22      979.55    123.53 o 
   2   8   3    10221.60    10153.35    353.64 o 
   5   8   3     6490.79     6824.92    374.48 o 
   8   8   3      224.30      942.98    216.01 o 
 -15   9   3     8227.31     9104.94    468.32 o 
 -12   9   3    47962.22    43926.77   1244.45 o 
  -9   9   3     2212.71     3410.36    220.33 o 
  -6   9   3    14502.51    13941.40    420.57 o 
  -3   9   3     8022.60    10888.81    407.15 o 
   0   9   3    10205.51     9335.10    334.46 o 
   3   9   3        9.22       85.32    129.46 o 
   6   9   3    26644.73    25724.50    726.53 o 
   9   9   3      395.36      376.39    241.99 o 
 -17  10   3        1.40      205.59    209.39 o 
 -14  10   3    24839.04    25090.49    819.75 o 
 -11  10   3    17329.23    15688.16    610.27 o 
  -8  10   3     5932.49     5369.26    276.75 o 
  -5  10   3    43876.66    46383.29   1321.29 o 
  -2  10   3    18132.71    15591.89    506.90 o 
   1  10   3    96246.60    94790.44   1999.30 o 
   4  10   3      950.98     1249.48    177.46 o 
   7  10   3    23290.97    23013.96    678.73 o 
  10  10   3     1255.87     1114.23    305.86 o 
 -19  11   3     1792.11     1333.59    316.26 o 
 -16  11   3    28272.57    29137.50    938.52 o 
 -13  11   3      856.17     1147.53    230.97 o 
 -10  11   3    50597.08    47415.40   1163.59 o 
  -7  11   3    41533.65    41112.66    969.21 o 
  -4  11   3    87481.37    83660.45   2057.31 o 
  -1  11   3    47786.48    41795.50   1130.25 o 
   2  11   3     2914.77     4658.77    308.18 o 
   5  11   3   119328.47   113816.19   2330.71 o 
   8  11   3    25499.60    23239.58    844.90 o 
  11  11   3      410.00      520.32    310.52 o 
 -21  12   3      138.74      -80.76    285.38 o 
 -18  12   3    10792.09    12680.11    702.56 o 
 -15  12   3      150.85      221.43    215.71 o 
 -12  12   3      356.34      339.50    245.66 o 
  -9  12   3     6208.05     6088.31    396.53 o 
  -6  12   3    19724.14    22824.38    691.51 o 
  -3  12   3      258.93     1119.71    189.51 o 
   0  12   3    18625.57    19005.07    571.40 o 
   3  12   3     7275.92     7071.41    458.83 o 
   6  12   3      574.30      668.16    224.42 o 
   9  12   3    16301.54    16348.25    741.23 o 
  12  12   3    33652.23    32311.48   1236.16 o 
 -23  13   3     3939.62     4768.40    517.19 o 
 -20  13   3        0.91      503.71    282.42 o 
 -17  13   3   171439.14   161750.95   4618.28 o 
 -14  13   3    38148.40    41229.42   1197.60 o 
 -11  13   3     2325.81     2202.41    229.08 o 
  -8  13   3      766.26      767.63    164.09 o 
  -5  13   3    15722.88    15094.22    748.71 o 
  -2  13   3     7784.76     8818.82    476.07 o 
   1  13   3     6655.19     6064.90    333.45 o 
   4  13   3     1440.69     1845.28    264.20 o 
   7  13   3    15453.15    14544.23    681.39 o 
  10  13   3       86.91      262.42    300.93 o 
  13  13   3        2.14      530.11    426.76 o 
 -25  14   3     1890.04     1970.97    451.60 o 
 -22  14   3     6076.83     6345.05    560.71 o 
 -19  14   3    32953.02    33556.78   1255.28 o 
 -16  14   3     2554.87     3011.41    476.78 o 
 -13  14   3     2982.01     3586.58    291.02 o 
 -10  14   3   152177.31   137260.27   2873.94 o 
  -7  14   3     5817.48     6256.32    408.65 o 
  -4  14   3     3376.15     3514.08    379.16 o 
  -1  14   3     6891.40     5429.83    354.81 o 
   2  14   3     5465.86     4258.46    297.70 o 
   5  14   3    11785.96    10418.17    560.30 o 
   8  14   3     7032.87     7119.86    581.46 o 
  11  14   3     7264.41     6138.39    619.85 o 
  14  14   3        6.88       94.56    502.22 o 
 -27  15   3     8302.41     8405.95    837.95 o 
 -24  15   3     1047.83     1925.31    428.79 o 
 -21  15   3     1448.90     1372.50    363.06 o 
 -18  15   3      218.64      896.48    330.08 o 
 -15  15   3     3536.30     3699.43    360.60 o 
 -12  15   3    48200.98    51066.88   1300.47 o 
  -9  15   3     9642.25     9127.04    719.86 o 
  -6  15   3      615.17      546.50    210.41 o 
  -3  15   3    85046.74    83727.80   1974.98 o 
   0  15   3      670.67      674.21    296.97 o 
   3  15   3      718.29      815.57    268.98 o 
   6  15   3    19182.22    18598.03    863.81 o 
   9  15   3     2002.18     1971.25    474.20 o 
  12  15   3     7385.89     6974.88    822.37 o 
 -29  16   3     1085.39     1946.87    565.35 o 
 -26  16   3      858.79      616.49    417.62 o 
 -23  16   3     4595.54     3550.18    476.53 o 
 -20  16   3     1184.77     1242.52    348.33 o 
 -17  16   3      110.25      872.77    316.10 o 
 -14  16   3    26639.75    29041.09    886.16 o 
 -11  16   3     2418.75     3285.47    281.61 o 
  -8  16   3    39820.47    33818.54    993.45 o 
  -5  16   3    19263.11    19074.01    755.85 o 
  -2  16   3     2086.72     2269.49    291.04 o 
   1  16   3    10327.87     9615.17    568.43 o 
   4  16   3     2805.61     2654.87    446.87 o 
   7  16   3      434.12      196.45    368.00 o 
  10  16   3     2423.91     1628.35    494.73 o 
  13  16   3     4508.39     4676.63   1387.34 o 
 -28  17   3      285.65      -98.71    424.83 o 
 -25  17   3      346.67      573.77    390.33 o 
 -22  17   3       24.79      536.01    338.46 o 
 -19  17   3     5585.78     5548.06    541.51 o 
 -16  17   3      281.46      791.10    366.97 o 
 -13  17   3    14825.05    15851.92    647.26 o 
 -10  17   3     4603.10     5570.56    407.69 o 
  -7  17   3     1300.51      956.98    252.56 o 
  -4  17   3    17515.53    17359.94    748.15 o 
  -1  17   3     7560.25     7126.09    666.64 o 
   2  17   3    39205.32    41697.52   1356.13 o 
   5  17   3     1279.91     1446.70    420.63 o 
   8  17   3     1133.35     1350.21    464.51 o 
  11  17   3      151.24      188.63    565.57 o 
 -27  18   3    12652.70    14381.81    902.29 o 
 -24  18   3     4975.72     4220.40    591.57 o 
 -21  18   3     4751.52     3453.24    499.20 o 
 -18  18   3    13589.57    12155.80    747.68 o 
 -15  18   3     7418.96     6265.63    495.25 o 
 -12  18   3    82090.45    75344.20   1881.77 o 
  -9  18   3     2674.69     2502.61    397.52 o 
  -6  18   3     9973.47    10315.46    591.58 o 
  -3  18   3    66040.35    63187.38   1774.93 o 
   0  18   3     3112.84     2240.61    417.64 o 
   3  18   3     1433.14     1365.48    408.35 o 
   6  18   3     3243.81     2829.06    533.89 o 
   9  18   3     1124.74      594.50    504.47 o 
 -29  19   3      527.63      603.33    592.73 o 
 -26  19   3    18237.25    19243.54   1289.36 o 
 -23  19   3     1749.19     1823.12    497.39 o 
 -20  19   3    18589.18    18706.69    973.99 o 
 -17  19   3    23763.21    21315.63   1125.20 o 
 -14  19   3     3051.24     3403.60    392.11 o 
 -11  19   3        0.38      135.69    250.09 o 
  -8  19   3     9864.06     9674.48    562.57 o 
  -5  19   3    51168.41    47207.43   1432.80 o 
  -2  19   3    13339.71    14374.39    738.33 o 
   1  19   3       79.54      -37.36    337.75 o 
   4  19   3     1526.07      698.85    422.15 o 
   7  19   3       63.73      231.07    459.11 o 
  10  19   3     1188.47     2897.79    908.97 o 
 -28  20   3      624.09      780.52    539.55 o 
 -25  20   3    39189.93    43235.27   1687.02 o 
 -22  20   3     2081.75     1966.98    558.34 o 
 -19  20   3        9.61     -343.74    358.62 o 
 -16  20   3      296.42      168.47    324.76 o 
 -13  20   3     1368.73     1510.09    313.53 o 
 -10  20   3     4629.20     4535.93    427.73 o 
  -7  20   3     9408.91     8745.25    596.43 o 
  -4  20   3      300.16      -33.90    282.92 o 
  -1  20   3      663.27      319.74    349.37 o 
   2  20   3     3589.47     3779.99    555.69 o 
   5  20   3     3735.66     4237.96    624.40 o 
   8  20   3     3670.25     3882.96   1051.06 o 
 -27  21   3      298.51      974.23    560.20 o 
 -24  21   3     2184.25     1030.29    580.30 o 
 -21  21   3     2086.27     2302.67    538.66 o 
 -18  21   3    16716.03    17991.18   1058.19 o 
 -15  21   3     3088.55     3372.46    444.00 o 
 -12  21   3    10115.50     8923.28    563.06 o 
  -9  21   3    22329.10    21281.93    913.81 o 
  -6  21   3       29.92      150.96    302.75 o 
  -3  21   3     1936.72     1797.28    453.02 o 
   0  21   3    17686.28    19241.60   1161.28 o 
   3  21   3    10768.48    11955.85    914.18 o 
   6  21   3       35.12     -352.46    471.15 o 
 -26  22   3        9.45     -237.37    516.83 o 
 -23  22   3       11.57       86.32    448.21 o 
 -20  22   3       60.42      538.43    412.62 o 
 -17  22   3     1292.25     1031.74    399.89 o 
 -14  22   3     1032.03     1063.59    351.59 o 
 -11  22   3    17267.98    17591.17    800.30 o 
  -8  22   3      490.12      388.78    325.08 o 
  -5  22   3    16934.27    18623.18    891.55 o 
  -2  22   3    18572.44    19226.17   1377.34 o 
   1  22   3     1072.10      604.49    442.77 o 
   4  22   3     2722.73     2563.75    604.51 o 
 -28  23   3     3901.92     5104.20   1311.52 o 
 -25  23   3     2985.21     3788.19    694.28 o 
 -22  23   3    11881.53    12967.60    930.79 o 
 -19  23   3     2529.39     2322.99    728.27 o 
 -16  23   3      368.58      834.28    397.63 o 
 -13  23   3     3758.39     3394.49    440.07 o 
 -10  23   3      954.99      782.69    357.00 o 
  -7  23   3      623.81      147.07    341.48 o 
  -4  23   3     6112.45     6150.27    739.85 o 
  -1  23   3     1143.35      975.56    500.70 o 
   2  23   3      182.84      443.52    470.33 o 
   5  23   3     4601.14     4215.45   1297.09 o 
 -27  24   3      944.46     1229.38    840.35 o 
 -24  24   3      202.86      341.34    482.82 o 
 -21  24   3     9929.80    12628.84    938.96 o 
 -18  24   3      208.86      608.42    416.98 o 
 -15  24   3    17124.40    18866.82    946.43 o 
 -12  24   3      992.53     1949.74    403.77 o 
  -9  24   3     2548.65     1912.61    438.81 o 
  -6  24   3     1351.57     2246.76    447.64 o 
  -3  24   3     1726.88     1269.22    518.23 o 
   0  24   3     2222.48     2563.69    624.32 o 
   3  24   3     6393.04     7239.78   1443.22 o 
 -26  25   3      491.13      777.10    762.66 o 
 -23  25   3     3502.21     4892.00    870.84 o 
 -20  25   3     8797.29     8563.74   1025.17 o 
 -17  25   3     2150.94     1928.58    499.12 o 
 -14  25   3       60.56      455.32    383.67 o 
 -11  25   3      108.11     -136.65    350.50 o 
  -8  25   3     2072.30     1782.38    470.02 o 
  -5  25   3      513.64     1020.08    474.69 o 
  -2  25   3       19.43      236.57    507.28 o 
   1  25   3      407.84     1047.67    989.44 o 
 -25  26   3     4577.00     3963.75   1027.54 o 
 -22  26   3     4093.41     4818.70    695.79 o 
 -19  26   3     1270.57      849.16    473.72 o 
 -16  26   3      894.22      761.91    453.39 o 
 -13  26   3    33760.08    32394.45   1427.62 o 
 -10  26   3       57.92     -322.95    373.55 o 
  -7  26   3      733.36      578.33    423.53 o 
  -4  26   3     1010.58     1701.78    612.19 o 
  -1  26   3       38.05     -863.48   1211.53 o 
 -24  27   3      792.31     1099.27    855.16 o 
 -21  27   3     2326.90     1715.17    570.03 o 
 -18  27   3     1338.87     1346.30    525.56 o 
 -15  27   3      819.55     1317.18    510.60 o 
 -12  27   3     6630.57     6252.35    652.72 o 
  -9  27   3     3319.16     3253.18    856.64 o 
  -6  27   3    25450.93    22756.12   1396.70 o 
  -3  27   3     2629.09     2361.71   1168.74 o 
 -23  28   3     1083.58     1704.28   1048.16 o 
 -20  28   3     7494.68     7357.76   1149.67 o 
 -17  28   3      505.99      343.24    500.78 o 
 -14  28   3     2506.73     1446.49    676.73 o 
 -11  28   3      113.88      362.09    447.07 o 
  -8  28   3      759.56      966.67    512.16 o 
  -5  28   3      302.61      762.64   1098.37 o 
 -19  29   3    11434.35    13800.79   1595.00 o 
 -16  29   3       27.61     -296.30    553.04 o 
 -13  29   3      936.17      695.54    562.25 o 
 -10  29   3      409.17      549.18    564.07 o 
  -1   1   4    65644.87    69680.95   1387.47 o 
  -3   2   4     6224.57     7452.73    190.67 o 
   0   2   4    25941.54    24985.66    468.38 o 
  -5   3   4     6210.86     5977.75    199.29 o 
  -2   3   4    37853.27    38962.09    777.86 o 
   1   3   4   475277.88   502592.88   8437.57 o 
  -7   4   4      115.39      600.25    109.47 o 
  -4   4   4     2339.60     2805.71    159.48 o 
  -1   4   4     4947.20     5346.78    171.38 o 
   2   4   4   152328.08   156468.31   2954.50 o 
  -9   5   4   238567.25   226371.55   4792.59 o 
  -6   5   4     9075.17     8797.34    435.78 o 
  -3   5   4  1099179.75  1108630.00  22772.95 o 
   0   5   4    11119.61     9280.57    301.77 o 
   3   5   4    18010.19    19971.73    516.80 o 
 -11   6   4     5726.65     6827.20    338.82 o 
  -8   6   4     9238.48    11293.21    421.01 o 
  -5   6   4      977.94     1084.60    145.47 o 
  -2   6   4     2626.25     2665.43    154.69 o 
   1   6   4       61.55      482.82    117.57 o 
   4   6   4      297.83      890.49    142.76 o 
 -13   7   4     6973.16     7897.73    613.33 o 
 -10   7   4    29855.01    29585.73    848.83 o 
  -7   7   4    35338.86    36209.45    956.64 o 
  -4   7   4     6704.00     5640.33    233.53 o 
  -1   7   4    80152.13    70932.87   1405.49 o 
   2   7   4     8978.08    10491.01    337.28 o 
   5   7   4     6555.89     5942.58    330.61 o 
 -15   8   4     8475.00     9167.17    449.54 o 
 -12   8   4    27295.90    23509.68    822.86 o 
  -9   8   4     5281.80     6685.55    290.32 o 
  -6   8   4    23574.90    24945.11    669.76 o 
  -3   8   4        2.24       48.74    120.64 o 
   0   8   4     2567.47     3190.33    252.10 o 
   3   8   4    24381.08    24064.05    604.32 o 
   6   8   4    14065.99    13457.21    484.35 o 
 -17   9   4     8810.56     9019.82    493.25 o 
 -14   9   4     1783.29     1880.49    257.92 o 
 -11   9   4    24971.49    22203.36    753.11 o 
  -8   9   4     3606.11     4580.15    255.10 o 
  -5   9   4    12889.39    11078.02    403.80 o 
  -2   9   4      129.02     1475.68    188.73 o 
   1   9   4    19218.09    16955.03    498.49 o 
   4   9   4     3052.69     3196.04    221.35 o 
   7   9   4     3855.49     3963.26    298.23 o 
 -19  10   4        0.31      153.76    268.92 o 
 -16  10   4     9522.33     8339.09    477.08 o 
 -13  10   4    12356.66    12485.11    533.05 o 
 -10  10   4     7350.83     8862.72    490.71 o 
  -7  10   4     7076.87     7157.41    339.15 o 
  -4  10   4       54.72      603.41    161.54 o 
  -1  10   4     3520.04     5171.90    254.01 o 
   2  10   4     4842.04     5415.39    284.77 o 
   5  10   4      285.32      209.92    155.93 o 
   8  10   4     2953.17     3219.42    324.52 o 
 -21  11   4     2702.21     1555.79    355.46 o 
 -18  11   4     1356.53     1124.73    326.24 o 
 -15  11   4     2468.80     2461.44    290.62 o 
 -12  11   4     1346.88     2492.70    264.71 o 
  -9  11   4    77124.49    78726.49   1800.49 o 
  -6  11   4     2658.40     2475.41    261.06 o 
  -3  11   4   141235.28   131522.42   2886.41 o 
   0  11   4    10043.86     9606.38    377.11 o 
   3  11   4    15358.56    15809.04    616.42 o 
   6  11   4     2652.82     2832.48    285.63 o 
   9  11   4    10787.94    10507.82    592.04 o 
 -23  12   4     1286.63     1386.52    391.02 o 
 -20  12   4     6314.05     6139.69    865.59 o 
 -17  12   4    24329.79    21175.90    799.13 o 
 -14  12   4     6728.16     5190.29    379.65 o 
 -11  12   4    16406.33    16111.52    545.35 o 
  -8  12   4    13177.83    11583.33    419.55 o 
  -5  12   4     3964.67     4918.05    320.82 o 
  -2  12   4    64190.66    62794.78   1504.60 o 
   1  12   4    17930.48    18381.91    566.09 o 
   4  12   4    75539.24    74042.43   1586.26 o 
   7  12   4     3858.43     3694.62    383.60 o 
  10  12   4     5114.72     3947.51    431.13 o 
 -25  13   4       43.31     -361.69    347.94 o 
 -22  13   4    25828.46    28373.53   1105.55 o 
 -19  13   4        0.90      113.62    296.46 o 
 -16  13   4    43521.31    42903.61   1267.10 o 
 -13  13   4      171.74      503.07    176.94 o 
 -10  13   4    58198.40    62373.26   1502.49 o 
  -7  13   4     3899.11     2922.73    275.67 o 
  -4  13   4    38078.82    37120.39   1077.83 o 
  -1  13   4     1952.34     1988.43    262.20 o 
   2  13   4      108.74      139.97    173.46 o 
   5  13   4     2923.85     2380.35    292.36 o 
   8  13   4    23797.22    25151.73    931.03 o 
  11  13   4    51507.65    56262.87   1737.16 o 
 -27  14   4     1292.40     1693.02    518.68 o 
 -24  14   4     1844.25     1308.93    468.24 o 
 -21  14   4     9553.11     8904.01    661.46 o 
 -18  14   4        8.57      -21.59    277.87 o 
 -15  14   4    78654.94    73603.73   1933.79 o 
 -12  14   4      352.59      229.98    182.95 o 
  -9  14   4    50665.64    49718.14   1185.67 o 
  -6  14   4    23737.75    24326.22    768.77 o 
  -3  14   4     9147.18     8959.13    432.43 o 
   0  14   4     5685.83     5140.08    313.99 o 
   3  14   4     3333.69     3257.48    314.60 o 
   6  14   4    10872.82    11209.37    663.83 o 
   9  14   4       76.87       17.31    325.90 o 
  12  14   4       35.86        5.26    420.38 o 
 -29  15   4     8090.20     8390.33    939.38 o 
 -26  15   4     1025.56     1254.50    421.55 o 
 -23  15   4     2141.98     1786.63    413.27 o 
 -20  15   4     3148.03     3584.72    464.28 o 
 -17  15   4     1087.96     1052.32    317.80 o 
 -14  15   4     4010.47     2961.11    332.58 o 
 -11  15   4      538.64      590.26    188.89 o 
  -8  15   4    16407.18    17002.56    639.56 o 
  -5  15   4      851.61      897.32    247.13 o 
  -2  15   4    42711.57    39432.88   1082.76 o 
   1  15   4    13923.72    12252.72    557.12 o 
   4  15   4      163.27      346.63    299.58 o 
   7  15   4     2069.96     2579.86    435.01 o 
  10  15   4      500.38       95.19    404.82 o 
  13  15   4     2906.34     3400.34    694.11 o 
 -28  16   4       51.47     -145.57    461.79 o 
 -25  16   4        5.24     -213.19    374.39 o 
 -22  16   4     3471.56     3558.07    469.07 o 
 -19  16   4      226.32       82.26    304.64 o 
 -16  16   4     5723.40     6259.28    461.68 o 
 -13  16   4    30290.05    25825.84    774.00 o 
 -10  16   4     2197.60     1670.10    269.30 o 
  -7  16   4     9970.26     9344.90    519.40 o 
  -4  16   4    16319.84    14703.34    666.01 o 
  -1  16   4     2584.11     3512.41    355.67 o 
   2  16   4     1778.05     1450.60    303.56 o 
   5  16   4    15457.85    16334.48    925.48 o 
   8  16   4     2524.53     1882.00    474.78 o 
  11  16   4     3620.05     5078.12    682.37 o 
 -27  17   4      386.15      610.55    448.12 o 
 -24  17   4    17000.89    17607.50    918.73 o 
 -21  17   4    10731.57    11754.77    921.23 o 
 -18  17   4      178.17      366.76    305.19 o 
 -15  17   4    17583.81    18082.32    758.87 o 
 -12  17   4     1271.11     1586.95    284.96 o 
  -9  17   4    20901.25    22463.63    791.79 o 
  -6  17   4    74676.55    69540.23   1878.34 o 
  -3  17   4     8427.29    11083.88    608.99 o 
   0  17   4    12223.78    13619.86    945.95 o 
   3  17   4     9324.38     9750.38    860.92 o 
   6  17   4     1243.85     1152.02    423.56 o 
   9  17   4      224.72      548.26    448.48 o 
  12  17   4    10062.46    12200.36   1259.02 o 
 -29  18   4       27.19      170.59    586.40 o 
 -26  18   4    11957.64    11048.77    872.24 o 
 -23  18   4      513.41      740.27    383.47 o 
 -20  18   4      491.42     1161.26    378.47 o 
 -17  18   4    16166.78    17025.71    978.35 o 
 -14  18   4      909.83      922.94    304.57 o 
 -11  18   4     2341.25     2906.37    342.06 o 
  -8  18   4     3319.56     3021.06    375.35 o 
  -5  18   4       34.36      722.09    364.60 o 
  -2  18   4      132.38      740.85    297.17 o 
   1  18   4    15186.45    14442.42    774.17 o 
   4  18   4      289.62      -22.30    350.72 o 
   7  18   4     2078.35     2307.63    509.61 o 
  10  18   4     3901.74     2886.04    619.32 o 
 -28  19   4      834.44       17.35    450.59 o 
 -25  19   4     6734.49     7189.33    700.54 o 
 -22  19   4     2306.16     3540.32    517.93 o 
 -19  19   4     6227.22     3942.95    579.18 o 
 -16  19   4     4010.60     4652.91    615.34 o 
 -13  19   4    38530.19    35970.46   1104.14 o 
 -10  19   4    45618.29    44570.85   1278.66 o 
  -7  19   4     1882.23     2383.95    374.96 o 
  -4  19   4    54840.86    53332.57   1649.53 o 
  -1  19   4     9463.06     9066.77    609.56 o 
   2  19   4      151.23       34.49    355.67 o 
   5  19   4     3209.47     1902.48    603.33 o 
   8  19   4      177.87       84.55    467.16 o 
 -27  20   4       36.64     -171.13    476.99 o 
 -24  20   4      370.55       47.41    430.50 o 
 -21  20   4       77.72       -8.70    376.80 o 
 -18  20   4     3631.84     3738.40    514.31 o 
 -15  20   4      743.93      933.15    332.38 o 
 -12  20   4       50.89       95.42    261.84 o 
  -9  20   4     2202.72     2564.77    361.60 o 
  -6  20   4     9063.26     7389.96    569.19 o 
  -3  20   4      417.30       88.48    299.72 o 
   0  20   4     2073.87     2572.54    462.34 o 
   3  20   4    50136.29    53229.62   1902.83 o 
   6  20   4     1278.55     1305.27    520.51 o 
   9  20   4       36.01     1599.60   1822.36 o 
 -26  21   4        3.77      653.28    556.33 o 
 -23  21   4    11125.01    12247.47   1280.37 o 
 -20  21   4     2928.68     2020.48    525.37 o 
 -17  21   4     6539.74     6711.54    638.76 o 
 -14  21   4      753.17      230.70    309.63 o 
 -11  21   4      476.57      433.38    284.66 o 
  -8  21   4     2533.79     2828.99    417.95 o 
  -5  21   4       92.56       53.90    308.85 o 
  -2  21   4       98.34      379.22    356.47 o 
   1  21   4      164.03      469.40    427.09 o 
   4  21   4      986.49      943.16    498.92 o 
   7  21   4    10262.20    11350.52   1079.09 o 
 -28  22   4     3462.30     2972.47   1729.56 o 
 -25  22   4       12.13      263.94    487.05 o 
 -22  22   4    15303.76    13461.02   1033.77 o 
 -19  22   4     1981.70      859.29    427.18 o 
 -16  22   4      271.88      616.29    385.21 o 
 -13  22   4       44.81      426.12    299.54 o 
 -10  22   4       55.51      135.32    321.82 o 
  -7  22   4     5853.72     4409.52    502.21 o 
  -4  22   4       44.28      -81.83    323.00 o 
  -1  22   4    17650.03    16674.06   1109.17 o 
   2  22   4     4200.64     2728.00    575.70 o 
   5  22   4     4575.64     2964.46    856.92 o 
 -27  23   4     1511.76      951.41    821.95 o 
 -24  23   4        0.47      176.74    497.51 o 
 -21  23   4       66.23      783.95    438.63 o 
 -18  23   4      408.72      -45.62    370.23 o 
 -15  23   4     7305.31     7840.37    888.36 o 
 -12  23   4    15187.57    14991.78    765.42 o 
  -9  23   4       24.83       54.45    326.55 o 
  -6  23   4      493.63      486.44    358.46 o 
  -3  23   4     1420.85     1173.68    450.90 o 
   0  23   4     1276.27     1093.46    486.40 o 
   3  23   4     3324.40     2856.87    730.44 o 
 -26  24   4       66.85      294.57    597.80 o 
 -23  24   4      454.33      841.84    484.05 o 
 -20  24   4      450.97      805.34    456.44 o 
 -17  24   4     1379.22     1595.87    593.93 o 
 -14  24   4    35350.42    39682.98   1528.19 o 
 -11  24   4     2236.26     3062.76    466.08 o 
  -8  24   4      566.10      515.37    375.87 o 
  -5  24   4     7670.33     7498.37    650.50 o 
  -2  24   4     3941.99     4847.34    742.30 o 
   1  24   4       88.57      121.87    509.88 o 
 -25  25   4    12879.92    14780.72   1348.95 o 
 -22  25   4    10561.36     9569.84   1164.75 o 
 -19  25   4     1775.22      857.66    465.13 o 
 -16  25   4      411.78      266.00    413.61 o 
 -13  25   4      382.22      453.87    392.41 o 
 -10  25   4      961.08      144.32    385.06 o 
  -7  25   4    12712.31    15230.26    887.91 o 
  -4  25   4      839.19      812.55    540.17 o 
  -1  25   4    14163.81    15504.53   1347.75 o 
 -24  26   4      539.31      393.42    535.25 o 
 -21  26   4       18.54      -51.17    460.26 o 
 -18  26   4    17279.98    19797.34   1152.22 o 
 -15  26   4      377.06      -89.80    409.38 o 
 -12  26   4     5259.04     4664.36    806.30 o 
  -9  26   4      678.27      760.00    428.17 o 
  -6  26   4     2700.30     3074.86    588.36 o 
  -3  26   4      130.11      -86.85    530.78 o 
 -23  27   4     5538.53     5469.08   1088.09 o 
 -20  27   4      282.96      953.26    668.72 o 
 -17  27   4      893.51       83.17    468.17 o 
 -14  27   4      135.14      373.59    473.65 o 
 -11  27   4    13978.76    15001.95    936.54 o 
  -8  27   4      433.35      648.15    453.76 o 
  -5  27   4    10548.90    13131.67   1349.87 o 
 -22  28   4      112.06     -160.61    749.37 o 
 -19  28   4      153.57     -137.36    503.93 o 
 -16  28   4        9.75      130.26    482.52 o 
 -13  28   4        9.40      115.32    478.05 o 
 -10  28   4      343.71     -417.95    449.92 o 
  -7  28   4      977.64     1550.33    694.63 o 
 -18  29   4       35.73     -658.21    729.08 o 
 -15  29   4       29.27      110.87    561.79 o 
 -12  29   4      141.31      266.71    555.91 o 
  -9  29   4     1275.81     1191.72    792.07 o 
   0   1   5   184526.23   189912.72   3713.32 o 
  -2   2   5    20306.23    18723.01    406.79 o 
   1   2   5   134031.17   136955.63   2341.76 o 
  -4   3   5     2716.36     4645.35    183.12 o 
  -1   3   5     2304.27     2076.37    150.91 o 
   2   3   5    37866.50    34978.15    703.07 o 
  -6   4   5    20597.97    25185.89    652.08 o 
  -3   4   5      338.82      620.54    104.48 o 
   0   4   5   281703.81   274718.34   4858.59 o 
   3   4   5     4788.62     4352.49    199.10 o 
  -8   5   5    14449.67    19404.55    600.75 o 
  -5   5   5     6753.50     8366.34    307.13 o 
  -2   5   5    55552.24    55298.22   1058.24 o 
   1   5   5   117981.51   125803.34   2531.90 o 
   4   5   5    52683.43    50659.72   1124.53 o 
 -10   6   5     2623.93     3330.01    260.55 o 
  -7   6   5   143825.27   155364.94   3329.30 o 
  -4   6   5    37153.53    34420.66    835.77 o 
  -1   6   5     2564.92     2227.05    166.70 o 
   2   6   5   112505.93   106479.65   2314.00 o 
   5   6   5     3986.61     4744.62    252.13 o 
 -12   7   5    75476.77    66147.55   1582.21 o 
  -9   7   5     3979.90     3738.07    264.60 o 
  -6   7   5     5350.86     4948.26    254.91 o 
  -3   7   5      451.23      546.35    124.13 o 
   0   7   5    54936.38    53247.69   1097.67 o 
   3   7   5    14356.11    15948.11    474.81 o 
   6   7   5    63322.63    63413.57   1534.49 o 
 -14   8   5     1195.85      682.95    203.61 o 
 -11   8   5    16261.53    16588.45    596.55 o 
  -8   8   5    41295.52    42311.12   1115.72 o 
  -5   8   5    70801.84    75746.82   1612.17 o 
  -2   8   5     6259.99     7014.78    241.43 o 
   1   8   5     9861.44    13539.44    425.56 o 
   4   8   5     6125.47     6851.89    297.42 o 
   7   8   5     4690.82     6150.01    467.55 o 
 -16   9   5    76352.51    73130.41   1912.72 o 
 -13   9   5    60377.54    55257.55   1470.87 o 
 -10   9   5     6906.98     8659.81    367.33 o 
  -7   9   5    20501.66    16841.53    533.75 o 
  -4   9   5       56.95      443.82    141.63 o 
  -1   9   5    12309.10    15437.86    453.80 o 
   2   9   5      496.40      716.62    149.64 o 
   5   9   5     3214.03     4122.82    252.99 o 
   8   9   5     1417.51     1905.05    255.84 o 
 -18  10   5    12861.29    13253.62    712.48 o 
 -15  10   5    13790.74    15648.03    666.49 o 
 -12  10   5    15511.22    12112.35    520.68 o 
  -9  10   5    26310.13    26130.18    788.75 o 
  -6  10   5    49650.18    45301.77   1049.78 o 
  -3  10   5      483.99     2259.91    202.44 o 
   0  10   5     7832.20     9771.24    363.17 o 
   3  10   5     2822.55     1589.60    193.28 o 
   6  10   5     7195.02     6381.46    372.78 o 
   9  10   5       17.00      -24.45    259.81 o 
 -20  11   5      741.93      902.46    329.90 o 
 -17  11   5     1834.13     1154.21    274.59 o 
 -14  11   5       65.39      618.62    213.78 o 
 -11  11   5     1905.99     3098.25    334.78 o 
  -8  11   5   228136.23   213677.77   4891.69 o 
  -5  11   5   101165.73    91254.88   2091.24 o 
  -2  11   5     2912.57     2739.49    246.99 o 
   1  11   5    23980.85    23923.91    664.21 o 
   4  11   5      171.30      603.87    180.87 o 
   7  11   5     1465.16     1756.49    284.98 o 
  10  11   5     1315.56     1890.29    394.84 o 
 -22  12   5     6356.81     8496.56    629.63 o 
 -19  12   5     4578.24     5549.94    511.26 o 
 -16  12   5    34128.25    36645.78   1118.48 o 
 -13  12   5     1478.71      975.15    228.98 o 
 -10  12   5     8176.23     9082.81    403.27 o 
  -7  12   5    20665.61    19745.62    693.39 o 
  -4  12   5    12460.69    10913.76    563.23 o 
  -1  12   5   171726.77   167871.39   3657.81 o 
   2  12   5     2536.67     2112.48    219.42 o 
   5  12   5     4594.01     4503.37    338.34 o 
   8  12   5      470.58      504.01    275.16 o 
  11  12   5     3140.14     2595.24    433.00 o 
 -24  13   5     1438.56     1383.76    406.50 o 
 -21  13   5    33259.30    31348.06   1241.96 o 
 -18  13   5       32.94      390.77    298.23 o 
 -15  13   5       56.47      150.79    215.35 o 
 -12  13   5    29425.37    24421.22    739.98 o 
  -9  13   5       90.58      575.26    165.34 o 
  -6  13   5    22326.67    18226.94    680.71 o 
  -3  13   5       15.25      245.91    192.24 o 
   0  13   5     3468.34     3831.78    270.42 o 
   3  13   5     5519.82     6534.71    348.51 o 
   6  13   5   116946.08   105685.99   2372.06 o 
   9  13   5     2630.95     2542.50    383.94 o 
  12  13   5        0.60     -101.66    381.36 o 
 -26  14   5      184.75       27.35    484.54 o 
 -23  14   5       18.56      147.93    336.51 o 
 -20  14   5    13136.06    12674.50    757.33 o 
 -17  14   5     2604.12     2201.56    376.12 o 
 -14  14   5    60513.18    58201.07   1592.15 o 
 -11  14   5    11029.80     9550.80    462.61 o 
  -8  14   5    15011.74    13805.87    554.69 o 
  -5  14   5     4279.24     3710.45    322.21 o 
  -2  14   5     9123.27     8022.85    450.37 o 
   1  14   5     9437.11     8808.40    557.66 o 
   4  14   5     1474.85     1087.92    285.44 o 
   7  14   5     1660.84     2186.36    396.59 o 
  10  14   5     4080.66     2424.86    490.31 o 
  13  14   5     2511.63     3540.68    615.75 o 
 -28  15   5      826.96     1240.77    650.66 o 
 -25  15   5      847.02      916.24    410.66 o 
 -22  15   5     1270.24     1647.50    445.72 o 
 -19  15   5    38932.59    38954.22   1389.90 o 
 -16  15   5      639.49     1118.39    290.63 o 
 -13  15   5     9724.25     8648.40    435.83 o 
 -10  15   5        1.94       79.28    157.19 o 
  -7  15   5     3943.19     3679.27    329.40 o 
  -4  15   5     1044.78      753.56    243.18 o 
  -1  15   5     1100.85      989.67    246.16 o 
   2  15   5     2792.26     2726.14    335.49 o 
   5  15   5     7923.03     8204.70    594.66 o 
   8  15   5    19658.75    21447.50    988.63 o 
  11  15   5      225.33      240.29    442.47 o 
  14  15   5      147.71      914.68   1043.04 o 
 -27  16   5     1013.45      832.46    449.09 o 
 -24  16   5    21111.52    19959.57    973.75 o 
 -21  16   5     5061.93     4429.53    645.29 o 
 -18  16   5     7967.12     9226.73    647.62 o 
 -15  16   5     4723.40     4507.53    466.32 o 
 -12  16   5      830.56     1365.06    257.33 o 
  -9  16   5     6587.09     7389.16    445.72 o 
  -6  16   5     2771.08     2092.61    295.19 o 
  -3  16   5    45117.63    40134.01   1118.07 o 
   0  16   5     6212.23     5914.66    609.58 o 
   3  16   5     7861.58     7516.43    505.24 o 
   6  16   5      488.75      642.69    383.06 o 
   9  16   5      316.28      249.59    424.61 o 
  12  16   5     9406.73    10007.88    982.38 o 
 -29  17   5      735.03      570.11    615.01 o 
 -26  17   5     4893.62     4394.53    577.83 o 
 -23  17   5    12424.45    13002.44    845.11 o 
 -20  17   5     8310.45     8313.33   1052.65 o 
 -17  17   5     4896.21     4760.72    488.98 o 
 -14  17   5     6064.43     4104.56    408.32 o 
 -11  17   5    26104.25    23090.10    806.93 o 
  -8  17   5      391.23      949.93    260.17 o 
  -5  17   5     8204.81     8046.35    519.14 o 
  -2  17   5     5417.11     5443.72    457.35 o 
   1  17   5     2751.85     2847.56    398.14 o 
   4  17   5    10132.39    13141.26    854.85 o 
   7  17   5    11435.62    11399.92    848.63 o 
  10  17   5     4465.82     5202.84    672.85 o 
 -28  18   5       78.12      766.50    471.07 o 
 -25  18   5       19.28      780.84    414.65 o 
 -22  18   5      967.35     1443.64    425.19 o 
 -19  18   5     8395.50     9163.12    776.71 o 
 -16  18   5    56328.29    50781.76   1649.65 o 
 -13  18   5      142.09      508.79    253.03 o 
 -10  18   5       24.76      657.41    258.93 o 
  -7  18   5     2298.31     3278.83    389.01 o 
  -4  18   5    10788.77    10827.81    621.23 o 
  -1  18   5      417.15     1299.38    330.32 o 
   2  18   5     6427.35     7136.76    935.15 o 
   5  18   5      197.87      -99.26    396.21 o 
   8  18   5     2300.36     2304.04    551.40 o 
  11  18   5     9327.44    10090.50   1323.72 o 
 -27  19   5       94.73      218.04    487.35 o 
 -24  19   5     1876.16     1657.58    500.79 o 
 -21  19   5     1024.15      792.21    442.26 o 
 -18  19   5     3121.96     2723.33    500.51 o 
 -15  19   5    13370.18    13595.68    729.64 o 
 -12  19   5       78.61      -70.32    234.37 o 
  -9  19   5   150906.81   138577.02   3210.83 o 
  -6  19   5     5139.14     4748.73    450.17 o 
  -3  19   5     1100.12     1772.26    361.81 o 
   0  19   5      219.39      150.91    333.42 o 
   3  19   5      926.87       91.59    359.34 o 
   6  19   5     1042.30     1517.94    503.39 o 
   9  19   5     1385.94     1754.05    587.66 o 
 -26  20   5      975.31     1167.91    517.53 o 
 -23  20   5      165.02       -4.55    417.91 o 
 -20  20   5    10440.77    11490.79    919.21 o 
 -17  20   5    31283.25    34407.61   1367.11 o 
 -14  20   5      664.79      213.38    292.83 o 
 -11  20   5     2768.65     2157.80    333.67 o 
  -8  20   5        2.80      435.60    299.03 o 
  -5  20   5     2295.03     2502.87    401.12 o 
  -2  20   5    32056.54    29608.51   1113.92 o 
   1  20   5      305.04      547.64    394.11 o 
   4  20   5      574.31      640.34    436.51 o 
   7  20   5      178.07      476.46    520.16 o 
 -28  21   5      171.55     1528.29    693.68 o 
 -25  21   5     1857.55     2344.77    554.73 o 
 -22  21   5     9677.16     8835.95    922.67 o 
 -19  21   5     1497.15     1717.99    450.16 o 
 -16  21   5      426.29      674.79    323.98 o 
 -13  21   5    11087.73    12625.43    665.02 o 
 -10  21   5     3721.73     4140.44    433.30 o 
  -7  21   5      350.46      335.74    310.22 o 
  -4  21   5       46.57      244.16    310.51 o 
  -1  21   5       51.28      405.54    372.67 o 
   2  21   5     1680.14     2164.87    515.18 o 
   5  21   5     8993.86     8787.67    821.19 o 
 -27  22   5      694.90      149.58    669.17 o 
 -24  22   5     1626.36      713.09    533.31 o 
 -21  22   5     3108.00     2688.05    673.73 o 
 -18  22   5     7832.01     6637.50    724.60 o 
 -15  22   5     7066.39     7199.21    596.21 o 
 -12  22   5      437.94      411.11    365.42 o 
  -9  22   5     5646.99     4772.17    507.63 o 
  -6  22   5     3681.54     2939.06    508.51 o 
  -3  22   5      401.81     1239.15    403.86 o 
   0  22   5      762.58      954.65    541.22 o 
   3  22   5     2487.51     2137.34    560.09 o 
   6  22   5        0.22        0.27    757.09 o 
 -26  23   5    10698.53    13374.11   1233.03 o 
 -23  23   5     2838.66     1858.84    575.84 o 
 -20  23   5     9431.14    10014.08    806.95 o 
 -17  23   5      697.06      786.86    431.26 o 
 -14  23   5     1009.33      930.36    361.34 o 
 -11  23   5     6218.66     6797.46    550.66 o 
  -8  23   5       71.98      706.50    359.45 o 
  -5  23   5     1422.86     1936.86    432.66 o 
  -2  23   5     4696.86     4925.28   1143.82 o 
   1  23   5     1041.87     1577.76    544.21 o 
   4  23   5     1386.13     1720.23    677.27 o 
 -25  24   5     7476.15     5635.09    838.92 o 
 -22  24   5      493.23      630.16    484.86 o 
 -19  24   5     6414.00     6547.81    706.32 o 
 -16  24   5      541.27      354.31    400.98 o 
 -13  24   5     5404.57     5524.73    582.22 o 
 -10  24   5     1438.91     1624.99    425.54 o 
  -7  24   5      180.99      512.54    381.78 o 
  -4  24   5    17902.41    18800.81   1379.62 o 
  -1  24   5     2478.69     3754.04    627.53 o 
   2  24   5     1223.77     1962.69    610.64 o 
 -24  25   5     2238.53     2661.20    621.28 o 
 -21  25   5       49.52      -53.32    439.33 o 
 -18  25   5      356.68      661.37    456.13 o 
 -15  25   5      701.07     -196.27    357.75 o 
 -12  25   5    15146.64    16790.00    935.18 o 
  -9  25   5      293.36      436.06    389.30 o 
  -6  25   5    15001.99    14693.63   1024.01 o 
  -3  25   5        4.34     -396.90    480.98 o 
   0  25   5     1878.87     1356.98    574.38 o 
 -23  26   5       73.41       45.05    514.33 o 
 -20  26   5     1473.57     1352.15    528.10 o 
 -17  26   5    16615.84    16998.09   1348.82 o 
 -14  26   5     6161.65     5158.04    602.19 o 
 -11  26   5      955.72     1346.00    443.28 o 
  -8  26   5      293.11     -355.94    387.26 o 
  -5  26   5      114.32      121.85    466.72 o 
  -2  26   5     1579.21      990.05    781.60 o 
 -22  27   5      118.69      104.38    500.31 o 
 -19  27   5     9576.22     9345.88    854.56 o 
 -16  27   5      372.31      498.51    487.70 o 
 -13  27   5     1611.17     1936.12    557.92 o 
 -10  27   5    35902.35    35951.64   1521.34 o 
  -7  27   5     4585.15     3471.72    639.32 o 
  -4  27   5      690.66      755.37    678.11 o 
 -21  28   5       26.99    -1081.27   1154.27 o 
 -18  28   5     2961.65     2517.77    592.68 o 
 -15  28   5     1123.15      745.99    574.77 o 
 -12  28   5     7723.00     6917.51    786.19 o 
  -9  28   5     1197.57     1207.79    517.58 o 
  -6  28   5    10370.24     9907.86   1299.29 o 
 -17  29   5      479.94      257.27    767.24 o 
 -14  29   5     1268.13     1592.55    702.70 o 
 -11  29   5     1782.61      966.71    633.38 o 
   0   0   6     9210.85    11365.13    723.99 o 
   1   1   6   284446.53   290215.59   4885.52 o 
  -1   2   6    16157.36    19116.06    399.06 o 
   2   2   6    32132.70    36326.62    718.47 o 
  -3   3   6    26913.35    32337.34    677.92 o 
   0   3   6   141304.06   137766.72   2366.95 o 
   3   3   6      587.16      950.95    124.33 o 
  -5   4   6    22313.97    23828.45    579.61 o 
  -2   4   6    90038.47    88668.96   1626.25 o 
   1   4   6     2352.42     4282.14    197.72 o 
   4   4   6    96706.13   102374.81   2005.49 o 
  -7   5   6   157686.64   147060.17   3163.26 o 
  -4   5   6    15555.28    17023.72    448.43 o 
  -1   5   6     2087.00     3651.65    185.31 o 
   2   5   6   230870.20   227367.36   4272.43 o 
   5   5   6    18131.64    20850.34    627.08 o 
  -9   6   6    34253.83    37341.36   1314.39 o 
  -6   6   6    24339.57    24280.70    650.42 o 
  -3   6   6     3976.17     3987.13    232.52 o 
   0   6   6      608.71     1987.04    156.58 o 
   3   6   6    13344.25    14386.96    417.61 o 
   6   6   6     7380.75     6407.31    601.24 o 
 -11   7   6     1834.69     3387.55    286.71 o 
  -8   7   6    24497.16    20542.31    656.07 o 
  -5   7   6     5734.62     8271.61    343.86 o 
  -2   7   6     8816.13    12197.77    358.50 o 
   1   7   6    16519.21    14151.58    423.63 o 
   4   7   6    24952.97    27082.14    703.60 o 
   7   7   6    18617.58    14672.41    566.87 o 
 -13   8   6       14.77      137.99    186.16 o 
 -10   8   6     2747.23     2490.37    248.37 o 
  -7   8   6    13504.01    13804.29    496.27 o 
  -4   8   6    52338.45    57380.72   1259.46 o 
  -1   8   6    69347.58    61075.46   1254.62 o 
   2   8   6      367.93      992.18    157.12 o 
   5   8   6     5385.23     5589.74    339.14 o 
   8   8   6     6268.17     6040.87    516.08 o 
 -15   9   6    23864.00    20481.42    751.64 o 
 -12   9   6     3804.20     4160.55    478.33 o 
  -9   9   6    61252.64    57052.13   1464.77 o 
  -6   9   6     3070.78     3276.08    322.17 o 
  -3   9   6    87596.55    80949.91   1631.38 o 
   0   9   6      801.77     1282.02    168.06 o 
   3   9   6      703.39      996.90    174.60 o 
   6   9   6       27.42      -35.27    173.45 o 
   9   9   6      279.97      518.07    225.21 o 
 -17  10   6     6047.48     6404.36    512.66 o 
 -14  10   6     1234.20     1080.70    238.84 o 
 -11  10   6      774.15     1345.34    221.40 o 
  -8  10   6    51799.88    46650.89   1160.34 o 
  -5  10   6    24783.59    27107.30    700.09 o 
  -2  10   6    49198.38    53270.97   1199.63 o 
   1  10   6    22971.09    20716.64    596.53 o 
   4  10   6   115951.13   109236.81   2213.63 o 
   7  10   6     1783.72     1727.76    267.89 o 
  10  10   6      922.10     1094.82    341.05 o 
 -19  11   6     1513.98      933.77    326.63 o 
 -16  11   6     5603.30     4814.40    399.92 o 
 -13  11   6    39773.49    36162.95   1070.86 o 
 -10  11   6    24180.61    23949.28    767.94 o 
  -7  11   6     7596.94     9462.72    375.34 o 
  -4  11   6      263.97      934.07    189.76 o 
  -1  11   6    40319.03    38237.86    927.91 o 
   2  11   6    19631.78    19082.68    560.53 o 
   5  11   6    20281.08    21418.15    689.97 o 
   8  11   6    11260.64    11696.93    704.90 o 
  11  11   6     2292.90     2280.24    432.88 o 
 -21  12   6        2.45      309.88    316.58 o 
 -18  12   6     1142.20     1145.79    324.81 o 
 -15  12   6     9715.41     9274.04    655.61 o 
 -12  12   6      209.40      321.26    172.09 o 
  -9  12   6     1937.31     1833.36    235.29 o 
  -6  12   6    56414.98    51812.23   1302.21 o 
  -3  12   6    21811.32    24937.61    744.88 o 
   0  12   6     4828.18     5423.62    308.16 o 
   3  12   6    30231.18    30000.63    780.84 o 
   6  12   6      568.02      617.66    231.57 o 
   9  12   6     1266.21      853.72    322.95 o 
  12  12   6     1954.86     2131.51    447.64 o 
 -23  13   6       30.08      -60.49    314.81 o 
 -20  13   6    14838.64    13423.35    782.14 o 
 -17  13   6    10810.86    10165.01    565.33 o 
 -14  13   6     3681.31     4566.89    380.29 o 
 -11  13   6    14748.90    14021.26    524.17 o 
  -8  13   6    92050.38    84792.84   1969.89 o 
  -5  13   6    19184.38    19981.08    678.59 o 
  -2  13   6    23885.56    24441.62   1010.73 o 
   1  13   6    21157.84    18235.26    594.96 o 
   4  13   6     2450.02     2319.33    284.54 o 
   7  13   6     3160.34     4842.21    458.15 o 
  10  13   6    13252.71    14360.05    824.86 o 
  13  13   6     4356.31     4523.51    633.91 o 
 -25  14   6    10083.41    11691.61    773.19 o 
 -22  14   6        2.05     -447.06    318.58 o 
 -19  14   6    11852.03    12616.13    749.04 o 
 -16  14   6     7681.95     6528.42    630.21 o 
 -13  14   6     4668.05     4449.30    319.34 o 
 -10  14   6    11818.24    11900.01    462.61 o 
  -7  14   6     5591.92     7086.33    536.49 o 
  -4  14   6      418.56      359.03    240.68 o 
  -1  14   6   127083.16   115257.84   2626.16 o 
   2  14   6     1230.58     1305.64    247.29 o 
   5  14   6    21310.80    22031.98    816.79 o 
   8  14   6      290.38      719.63    356.07 o 
  11  14   6       55.01      324.61    402.31 o 
  14  14   6     3783.43     3078.59    629.24 o 
 -27  15   6      152.03      968.23    492.09 o 
 -24  15   6      722.36      601.41    378.25 o 
 -21  15   6     1350.91     1479.77    406.32 o 
 -18  15   6     5554.09     5480.81    596.83 o 
 -15  15   6     8991.10     7472.03    485.51 o 
 -12  15   6    40515.44    37446.18   1036.14 o 
  -9  15   6      481.89      331.65    205.04 o 
  -6  15   6     1376.10     1811.11    265.20 o 
  -3  15   6    30603.88    27935.87    922.66 o 
   0  15   6     8091.91     7413.72    446.29 o 
   3  15   6     2310.19     2603.86    321.47 o 
   6  15   6    16588.64    15475.69    802.23 o 
   9  15   6     7336.21     6472.03    615.71 o 
  12  15   6     8910.61    12030.51   1180.31 o 
 -29  16   6     1414.89     1760.83    685.11 o 
 -26  16   6       18.79       14.68    406.59 o 
 -23  16   6     1091.16      843.91    549.70 o 
 -20  16   6     5722.78     5664.27    746.02 o 
 -17  16   6    12942.00    15642.19    716.63 o 
 -14  16   6      899.93      665.01    251.14 o 
 -11  16   6    65421.73    57598.43   1486.70 o 
  -8  16   6     9692.17     9203.34    496.01 o 
  -5  16   6    11690.64    11158.03    580.28 o 
  -2  16   6      744.37      778.82    254.05 o 
   1  16   6       29.39      333.15    246.45 o 
   4  16   6    12516.21    12098.57    715.22 o 
   7  16   6      606.26       12.98    363.41 o 
  10  16   6       86.37     -421.57    422.54 o 
  13  16   6     1110.38     1387.34    710.96 o 
 -28  17   6     5873.73     6324.39    692.93 o 
 -25  17   6     4911.82     3494.93    528.43 o 
 -22  17   6     2662.26     1419.04    416.08 o 
 -19  17   6     6638.88     6396.97    743.73 o 
 -16  17   6    27245.66    25917.21   1056.31 o 
 -13  17   6       60.94       49.77    218.44 o 
 -10  17   6     1499.52     1241.34    404.61 o 
  -7  17   6    11111.62    11841.53    580.56 o 
  -4  17   6    74824.10    66497.20   1824.94 o 
  -1  17   6    18914.77    17613.47    783.54 o 
   2  17   6     1081.72     1577.72    365.41 o 
   5  17   6      783.88      718.85    601.48 o 
   8  17   6     1184.20      714.54    477.69 o 
  11  17   6     2000.50     1967.78    610.14 o 
 -27  18   6     2696.81     1756.07    512.49 o 
 -24  18   6    25059.29    28367.45   1184.49 o 
 -21  18   6     6843.27     7200.89    909.48 o 
 -18  18   6      627.68     -157.66    337.34 o 
 -15  18   6     2986.02     2127.60    358.08 o 
 -12  18   6     2574.66     2219.35    320.03 o 
  -9  18   6     3838.00     4674.27    733.84 o 
  -6  18   6       99.85     -118.21    258.47 o 
  -3  18   6    16134.98    18434.80    807.45 o 
   0  18   6      389.83      715.37    394.94 o 
   3  18   6    10141.90    10250.41    784.10 o 
   6  18   6     9708.32    12043.51    894.20 o 
   9  18   6      451.74      969.20    511.12 o 
 -29  19   6      377.02     -409.49    661.45 o 
 -26  19   6     6166.68     6212.89    716.22 o 
 -23  19   6       82.85      566.77    446.83 o 
 -20  19   6     2111.04     2413.23    519.30 o 
 -17  19   6     5923.25     6016.00    731.08 o 
 -14  19   6    18711.59    17645.15    816.78 o 
 -11  19   6     6548.04     5657.46    558.41 o 
  -8  19   6     9809.86    10873.95    597.59 o 
  -5  19   6     6618.80     7851.40    564.10 o 
  -2  19   6     1942.53     1803.86    439.84 o 
   1  19   6     2769.56     2844.87    539.71 o 
   4  19   6     5289.75     5096.29    823.63 o 
   7  19   6      109.71      805.00    490.26 o 
  10  19   6     7137.78     7197.87   1197.89 o 
 -28  20   6       48.79     -265.43    550.36 o 
 -25  20   6     3984.68     3062.19    599.19 o 
 -22  20   6     1895.20     1731.12    530.70 o 
 -19  20   6      353.01      713.28    503.81 o 
 -16  20   6      315.00      145.74    300.08 o 
 -13  20   6      882.45      283.94    275.92 o 
 -10  20   6      178.34      649.23    272.83 o 
  -7  20   6        7.33      573.23    297.10 o 
  -4  20   6      797.22      878.96    325.27 o 
  -1  20   6        0.66     1036.61    397.38 o 
   2  20   6     3595.01     2196.16    504.30 o 
   5  20   6     2222.72     2418.29    543.01 o 
   8  20   6      635.39      933.12    597.35 o 
 -27  21   6     5534.72     5828.41    939.53 o 
 -24  21   6        0.76     -513.51    437.16 o 
 -21  21   6      584.02      396.65    426.24 o 
 -18  21   6     4426.53     3819.12    523.38 o 
 -15  21   6        5.60      433.17    321.00 o 
 -12  21   6     1673.90     2248.54    361.47 o 
  -9  21   6    30378.31    28757.80   1086.80 o 
  -6  21   6      457.18     1048.72    343.61 o 
  -3  21   6    33619.20    38143.90   1334.12 o 
   0  21   6      545.89     1547.35    468.42 o 
   3  21   6      386.29      243.42    456.50 o 
   6  21   6     3055.99     4300.10    681.65 o 
 -26  22   6     3748.45     3190.23    690.78 o 
 -23  22   6     6557.03     6003.75    772.46 o 
 -20  22   6     8504.18     7727.59    735.52 o 
 -17  22   6      409.18      333.20    369.78 o 
 -14  22   6     4881.58     3739.97    470.08 o 
 -11  22   6      390.72      477.42    308.82 o 
  -8  22   6      131.03       -0.35    320.51 o 
  -5  22   6     1242.81     1604.08    388.80 o 
  -2  22   6    42297.77    44591.45   1806.68 o 
   1  22   6     2378.77     2243.36    637.00 o 
   4  22   6     4376.20     3769.54    849.73 o 
 -25  23   6      617.33      831.19    592.67 o 
 -22  23   6      944.68     1659.79    545.25 o 
 -19  23   6      685.94      280.34    410.56 o 
 -16  23   6    12753.99    12667.24    892.17 o 
 -13  23   6     5802.59     5474.38    678.47 o 
 -10  23   6      617.39     1355.02    381.31 o 
  -7  23   6       83.03      301.34    347.68 o 
  -4  23   6      669.70      459.16    399.95 o 
  -1  23   6     1609.74     1314.10    495.15 o 
   2  23   6     1004.86      343.89    503.38 o 
 -24  24   6      894.80     1442.42    556.85 o 
 -21  24   6     8018.00    10863.00    902.18 o 
 -18  24   6      997.55      285.91    443.09 o 
 -15  24   6      200.74      602.47    374.99 o 
 -12  24   6     2843.98     1368.93    390.66 o 
  -9  24   6    14636.43    14105.44    825.76 o 
  -6  24   6     7203.45     7385.36    664.56 o 
  -3  24   6     2739.43     3418.59    658.38 o 
   0  24   6      151.54      109.27    497.54 o 
 -26  25   6       98.78     -273.98    951.07 o 
 -23  25   6        0.76       87.20    511.87 o 
 -20  25   6     2069.75     1882.23    758.92 o 
 -17  25   6       96.85      641.63    432.45 o 
 -14  25   6     2229.04     2093.83    475.34 o 
 -11  25   6     6170.83     6435.93    630.81 o 
  -8  25   6       14.23      649.31    408.39 o 
  -5  25   6    13010.41    12866.34    930.35 o 
  -2  25   6     2276.25     2002.62    614.56 o 
   1  25   6       35.76       78.55    955.25 o 
 -25  26   6      883.11      -77.59    843.76 o 
 -22  26   6     2853.46     3439.77    655.72 o 
 -19  26   6      795.31       52.27    464.51 o 
 -16  26   6      907.49     1512.61    500.39 o 
 -13  26   6     3749.98     3711.92    600.14 o 
 -10  26   6       98.87      518.16    432.98 o 
  -7  26   6     3079.59     2467.04    570.95 o 
  -4  26   6        4.22      541.62    546.51 o 
  -1  26   6      303.93      223.35    943.30 o 
 -21  27   6       28.28     -690.19    492.09 o 
 -18  27   6     2269.35     2785.31    599.01 o 
 -15  27   6     2326.08     2706.58    584.83 o 
 -12  27   6      928.13     1401.59    548.78 o 
  -9  27   6     3220.60     4091.61    592.96 o 
  -6  27   6       30.53      267.86    502.43 o 
 -20  28   6     2806.33     3160.68    729.74 o 
 -17  28   6       27.36     1069.28    545.23 o 
 -14  28   6        3.07      363.40    488.39 o 
 -11  28   6    13967.68    14557.63    941.47 o 
  -8  28   6     3397.58     3176.01    718.63 o 
 -19  29   6       17.48     -659.40   1028.55 o 
 -16  29   6      916.42     2451.71    896.38 o 
 -13  29   6       49.21     -133.48    538.73 o 
 -10  29   6     1167.92      976.89    624.33 o 
  -1   1   7   179734.19   188958.48   3517.14 o 
  -3   2   7    39521.60    38499.90    718.02 o 
   0   2   7   246529.97   254939.02   4313.54 o 
  -5   3   7    27844.69    34207.11    773.25 o 
  -2   3   7    11465.78    11765.85    301.34 o 
   1   3   7    25087.89    24273.32    492.88 o 
  -7   4   7    60228.45    64706.23   1384.92 o 
  -4   4   7    21338.95    22235.93    570.31 o 
  -1   4   7    12343.49    12184.13    310.46 o 
   2   4   7    10602.87    13140.16    378.85 o 
  -9   5   7     3497.02     2536.37    344.36 o 
  -6   5   7    60197.39    61085.20   1402.68 o 
  -3   5   7    25961.29    24169.40    618.69 o 
   0   5   7     6387.67     6935.85    347.26 o 
   3   5   7    66248.52    70135.32   1423.47 o 
 -11   6   7     8995.87    10725.42    441.36 o 
  -8   6   7     2707.25     3324.02    328.75 o 
  -5   6   7     3043.84     4358.83    237.85 o 
  -2   6   7     9008.16    11163.69    351.97 o 
   1   6   7    71241.28    81651.94   1625.00 o 
   4   6   7     2199.97     1005.88    175.37 o 
 -13   7   7      245.41      515.63    194.46 o 
 -10   7   7   151374.67   140867.70   3092.70 o 
  -7   7   7    20007.63    20951.30    606.40 o 
  -4   7   7     3374.95     4230.49    224.30 o 
  -1   7   7    26666.72    29547.04    759.31 o 
   2   7   7      218.07      720.22    142.16 o 
   5   7   7     1246.61     1604.94    198.72 o 
 -15   8   7    19514.24    23335.62    824.66 o 
 -12   8   7     2249.79     2452.46    271.30 o 
  -9   8   7    21575.59    23449.47    682.35 o 
  -6   8   7     6820.93     7203.42    323.58 o 
  -3   8   7   155516.48   141487.34   2729.91 o 
   0   8   7      115.10      372.60    122.78 o 
   3   8   7    12763.78    10787.36    402.18 o 
   6   8   7    11595.33    13884.39    487.55 o 
 -17   9   7     2036.83     1500.68    293.63 o 
 -14   9   7    71803.66    69213.88   1805.70 o 
 -11   9   7     5339.31     4809.38    337.83 o 
  -8   9   7   110456.65   112901.12   2515.88 o 
  -5   9   7     1245.08      624.13    140.62 o 
  -2   9   7     5397.60     6675.67    269.43 o 
   1   9   7      286.29      477.83    148.22 o 
   4   9   7    73514.69    69150.48   1553.28 o 
   7   9   7    14571.15    15045.29    612.43 o 
 -19  10   7    44814.88    41279.46   1409.37 o 
 -16  10   7       23.28      104.87    219.16 o 
 -13  10   7     1728.74     1570.11    252.60 o 
 -10  10   7     1423.13     1707.56    231.98 o 
  -7  10   7    87397.84    86745.72   1983.60 o 
  -4  10   7    48920.99    46242.56   1078.57 o 
  -1  10   7   100997.53    93736.91   1882.43 o 
   2  10   7    17321.12    15112.38    482.64 o 
   5  10   7     2235.41     2993.60    281.54 o 
   8  10   7     2233.74     1555.66    376.88 o 
 -21  11   7     6517.20     7141.80    620.42 o 
 -18  11   7     1881.72     1575.04    313.48 o 
 -15  11   7    10295.36     9668.33    806.97 o 
 -12  11   7    40142.80    38435.83   1117.23 o 
  -9  11   7     4329.70     5060.96    321.33 o 
  -6  11   7     3299.03     5215.27    281.86 o 
  -3  11   7     9854.54    12752.05    435.18 o 
   0  11   7    27571.25    26238.78    878.51 o 
   3  11   7      191.34      266.85    171.53 o 
   6  11   7     6369.11     7247.64    418.60 o 
   9  11   7    29361.92    26455.18   1170.00 o 
 -23  12   7     1950.78     1160.62    407.79 o 
 -20  12   7      723.82       69.15    300.08 o 
 -17  12   7     1706.88     1260.14    286.21 o 
 -14  12   7      915.72      534.23    242.67 o 
 -11  12   7    17315.04    14548.50    722.54 o 
  -8  12   7    10087.27    10359.72    513.01 o 
  -5  12   7     9491.27    10412.94    461.76 o 
  -2  12   7     6529.57     8017.22    407.11 o 
   1  12   7    35820.78    31920.66    848.09 o 
   4  12   7      108.52      318.03    203.61 o 
   7  12   7     7001.71     7873.35    452.93 o 
  10  12   7      848.03     1563.18    383.74 o 
 -25  13   7      642.19      474.95    391.51 o 
 -22  13   7     4285.77     3122.23    467.40 o 
 -19  13   7      208.63      581.02    315.75 o 
 -16  13   7    11069.86    10583.11    574.16 o 
 -13  13   7     5659.71     4027.79    424.93 o 
 -10  13   7      615.22      938.78    220.34 o 
  -7  13   7    31960.46    31569.71    913.56 o 
  -4  13   7    33038.78    32589.77   1001.18 o 
  -1  13   7    11943.89    11841.06    452.45 o 
   2  13   7      586.61      784.84    205.46 o 
   5  13   7     2145.89     1757.95    280.52 o 
   8  13   7    13418.21    15783.76   1317.62 o 
  11  13   7      472.42       80.54    398.40 o 
 -27  14   7     4340.51     4669.45    661.95 o 
 -24  14   7      358.30      715.74    405.48 o 
 -21  14   7     2921.62     3060.47    477.29 o 
 -18  14   7    32993.40    32477.57   1328.34 o 
 -15  14   7     7477.12    10197.29    553.06 o 
 -12  14   7      814.90      981.13    264.76 o 
  -9  14   7     1283.41     1151.07    280.79 o 
  -6  14   7    18966.33    16263.69    624.75 o 
  -3  14   7    10880.71     9405.78    468.58 o 
   0  14   7     5638.77     4910.23    474.94 o 
   3  14   7    14956.10    12519.98    597.21 o 
   6  14   7     1010.00      802.56    352.93 o 
   9  14   7     1717.75     1925.68    426.81 o 
  12  14   7       45.01     -134.82    426.99 o 
 -29  15   7      378.52     -395.94    642.88 o 
 -26  15   7     1637.90     1574.40    466.40 o 
 -23  15   7     4584.83     4982.02    581.72 o 
 -20  15   7       13.31     -383.92    289.77 o 
 -17  15   7     4270.07     4323.43    423.96 o 
 -14  15   7      440.62      266.25    285.62 o 
 -11  15   7    20380.42    20429.95    658.86 o 
  -8  15   7       84.04     -116.35    199.86 o 
  -5  15   7    22548.38    22273.00    826.76 o 
  -2  15   7    14458.15    14258.13    596.53 o 
   1  15   7    26620.07    24449.87    785.48 o 
   4  15   7     7674.67     8029.88    518.42 o 
   7  15   7      652.74      560.34    360.04 o 
  10  15   7    17506.06    20736.82   1037.37 o 
  13  15   7        8.89      755.46    563.01 o 
 -28  16   7     5554.79     4904.20    695.54 o 
 -25  16   7      325.10      372.23    393.92 o 
 -22  16   7     8995.66     8441.99    750.97 o 
 -19  16   7    23873.60    22799.41   1299.05 o 
 -16  16   7    49234.46    46474.48   1388.68 o 
 -13  16   7     4069.25     4306.64    412.87 o 
 -10  16   7    15803.71    15882.04    646.37 o 
  -7  16   7    26629.34    24964.20    840.28 o 
  -4  16   7    54275.97    50809.54   1584.22 o 
  -1  16   7     4215.61     4171.88    399.40 o 
   2  16   7    26720.53    27457.21    946.35 o 
   5  16   7     2260.07     1371.03    390.81 o 
   8  16   7     8061.23     8665.83    767.50 o 
  11  16   7     4511.97     4523.37    722.90 o 
 -27  17   7     6702.94     6432.95    692.41 o 
 -24  17   7      593.35     1043.38    437.21 o 
 -21  17   7     1301.05     1937.82    432.94 o 
 -18  17   7      638.84      893.91    343.22 o 
 -15  17   7     3296.03     2488.34    404.72 o 
 -12  17   7    24125.07    21253.54    779.38 o 
  -9  17   7    43281.91    38574.41   1119.57 o 
  -6  17   7    18280.55    17887.14    839.63 o 
  -3  17   7      411.04      633.95    254.77 o 
   0  17   7     1694.90     1568.88    310.12 o 
   3  17   7    29219.25    28538.04   1106.68 o 
   6  17   7      862.38     1020.44    428.11 o 
   9  17   7     2457.61     2919.87    577.06 o 
  12  17   7      209.34      114.40    782.32 o 
 -29  18   7      529.51      214.33    664.83 o 
 -26  18   7     3560.45     4045.68    613.80 o 
 -23  18   7       37.09      126.70    379.62 o 
 -20  18   7     5773.72     6411.84    759.30 o 
 -17  18   7    25969.43    26907.31   1110.65 o 
 -14  18   7     6729.07     5988.61    502.47 o 
 -11  18   7     6287.35     8422.44    509.52 o 
  -8  18   7    26134.28    24410.58    864.91 o 
  -5  18   7    17419.32    14464.13    708.10 o 
  -2  18   7     5099.01     5321.41    482.51 o 
   1  18   7     9274.31     8188.55    609.78 o 
   4  18   7     1002.23      990.08    425.07 o 
   7  18   7     1077.38     1018.88    489.21 o 
  10  18   7     7653.24     8711.12    878.80 o 
 -28  19   7        2.70      281.03    518.16 o 
 -25  19   7     4693.63     4004.69    629.94 o 
 -22  19   7     3270.34     3651.01    609.17 o 
 -19  19   7     2098.87     2232.89    560.40 o 
 -16  19   7     6168.52     6868.15    720.53 o 
 -13  19   7       27.78      623.86    271.28 o 
 -10  19   7      423.72      372.61    268.47 o 
  -7  19   7    31271.40    30274.72   1086.22 o 
  -4  19   7     7120.03     7706.61    567.62 o 
  -1  19   7     6106.19     6071.29    585.21 o 
   2  19   7        6.54      -31.11    356.31 o 
   5  19   7       11.35     -334.93    406.17 o 
   8  19   7     5956.12     5808.75    747.81 o 
 -27  20   7       93.74      491.50    530.13 o 
 -24  20   7     2939.49     2006.21    809.09 o 
 -21  20   7       74.67      -65.96    418.79 o 
 -18  20   7     5421.18     5084.42    731.92 o 
 -15  20   7    12668.79    11701.93    712.47 o 
 -12  20   7     3684.91     3972.65    465.89 o 
  -9  20   7    19641.99    23201.46    889.71 o 
  -6  20   7      355.39      704.65    332.88 o 
  -3  20   7       41.36      317.03    307.88 o 
   0  20   7    12839.01    13422.99    794.52 o 
   3  20   7     7621.70     8369.41    774.57 o 
   6  20   7     6944.19     8685.20    827.24 o 
 -26  21   7     5839.17     5412.04   1112.16 o 
 -23  21   7      275.39      469.60    497.13 o 
 -20  21   7      172.54       66.60    437.18 o 
 -17  21   7      570.31      819.64    400.68 o 
 -14  21   7      117.21      182.41    312.15 o 
 -11  21   7     6816.33     6864.48    525.31 o 
  -8  21   7     7021.50     6511.66    551.09 o 
  -5  21   7      815.10      790.92    342.65 o 
  -2  21   7     1461.13     1500.98    475.43 o 
   1  21   7     1063.08      949.80    447.95 o 
   4  21   7     5034.20     4541.72    682.16 o 
   7  21   7     3630.90     3716.27   1069.67 o 
 -25  22   7     1494.74     1303.66    606.88 o 
 -22  22   7       31.41      564.35    496.09 o 
 -19  22   7    10821.93    11327.31    845.34 o 
 -16  22   7       43.21      421.00    350.79 o 
 -13  22   7     1141.60      550.58    344.09 o 
 -10  22   7     1297.76     1121.14    363.43 o 
  -7  22   7    14145.09    14251.35    795.76 o 
  -4  22   7     1746.32     1334.46    401.80 o 
  -1  22   7     8088.12     7584.01    783.20 o 
   2  22   7     3176.86     3638.29    627.01 o 
   5  22   7       74.38       48.94    565.27 o 
 -27  23   7     1209.45      731.12    815.10 o 
 -24  23   7     8360.79     8099.16    901.17 o 
 -21  23   7     2870.71     2291.42    554.48 o 
 -18  23   7       50.43     -406.01    371.68 o 
 -15  23   7     6735.25     5671.19    561.87 o 
 -12  23   7     1337.59     1053.91    415.73 o 
  -9  23   7     1760.54     1460.95    400.77 o 
  -6  23   7     1189.11     1465.53    404.33 o 
  -3  23   7     3463.42     3385.78    697.15 o 
   0  23   7      938.27     1000.20    494.45 o 
   3  23   7     1819.83      970.04    572.92 o 
 -26  24   7     5924.50     4418.57   1036.01 o 
 -23  24   7     7799.23     8287.91    817.32 o 
 -20  24   7     4727.44     4668.39    646.06 o 
 -17  24   7     6207.08     6920.07    696.82 o 
 -14  24   7        0.78      227.87    362.82 o 
 -11  24   7       42.06       92.43    347.67 o 
  -8  24   7    17590.13    17685.21    933.05 o 
  -5  24   7     3407.11     3494.90    572.71 o 
  -2  24   7     1238.92     1637.84    597.05 o 
   1  24   7      885.12     1426.71    565.00 o 
 -25  25   7     3906.17     4751.34   1035.78 o 
 -22  25   7     2022.23     2618.26    596.19 o 
 -19  25   7     9903.43     9929.20    864.16 o 
 -16  25   7    12023.89    12004.38    901.77 o 
 -13  25   7    10788.73    13270.97    905.25 o 
 -10  25   7     4064.40     3845.73    611.00 o 
  -7  25   7      611.32      645.74    435.16 o 
  -4  25   7       28.43      148.14    446.35 o 
  -1  25   7     3923.16     4104.42    697.28 o 
 -24  26   7     3709.16     6056.41   1142.69 o 
 -21  26   7      995.93     1029.67    531.42 o 
 -18  26   7     5412.25     5908.93    709.11 o 
 -15  26   7     1999.81     1772.84    480.36 o 
 -12  26   7     2466.91     1849.14    509.70 o 
  -9  26   7    16621.63    17364.76    973.61 o 
  -6  26   7     5089.81     5256.27    695.73 o 
  -3  26   7     5101.55     3954.14    880.56 o 
 -23  27   7     8820.39     7929.75   1203.25 o 
 -20  27   7     1579.21     1543.86    570.82 o 
 -17  27   7    12842.67    11616.52    950.31 o 
 -14  27   7      357.96        5.17    466.02 o 
 -11  27   7      274.38      510.99    461.63 o 
  -8  27   7     1254.20      945.46    508.53 o 
  -5  27   7      127.99      -12.23    645.66 o 
 -19  28   7     4522.71     3575.54    684.57 o 
 -16  28   7    15648.59    17630.80   1143.76 o 
 -13  28   7      210.55      -99.34    477.05 o 
 -10  28   7     2760.74     2560.99    663.67 o 
  -7  28   7      623.44     1389.71    628.71 o 
 -18  29   7       14.51      434.48    850.68 o 
 -15  29   7     2479.06     1570.16    844.86 o 
 -12  29   7     4863.55     3702.67    914.17 o 
   0   1   8        5.53      353.85    107.72 o 
  -2   2   8    70665.92    80208.85   1743.30 o 
   1   2   8     2051.40     1852.35    105.99 o 
  -4   3   8    20820.40    19826.26    523.46 o 
  -1   3   8   154675.94   144553.16   2486.42 o 
   2   3   8   590361.69   592433.63  10910.65 o 
  -6   4   8     9606.47    11845.26    403.26 o 
  -3   4   8     8208.18    11117.63    434.61 o 
   0   4   8    61794.59    63725.96   1155.37 o 
   3   4   8     2824.70     3637.70    202.79 o 
  -8   5   8      565.14     1734.98    253.49 o 
  -5   5   8    26304.69    24402.79    651.57 o 
  -2   5   8    26866.10    33112.86    718.05 o 
   1   5   8     4040.71     5243.67    241.17 o 
   4   5   8    25471.44    26135.06    638.39 o 
 -10   6   8      378.77     1153.55    189.64 o 
  -7   6   8      738.14      900.36    161.92 o 
  -4   6   8     2610.05     2771.85    200.54 o 
  -1   6   8    20451.37    19505.19    549.99 o 
   2   6   8     1132.23     1027.73    149.42 o 
   5   6   8     9025.73     8388.21    337.63 o 
 -12   7   8    20663.99    23119.39    768.73 o 
  -9   7   8     6034.48     8973.52    388.98 o 
  -6   7   8     3977.81     2382.87    206.13 o 
  -3   7   8    18318.29    16636.78    451.17 o 
   0   7   8    79172.92    80305.61   1806.02 o 
   3   7   8     4131.79     6210.31    286.32 o 
   6   7   8     7058.15     7794.78    358.24 o 
 -14   8   8     1538.76     2819.22    313.04 o 
 -11   8   8     7977.29     7902.64    392.29 o 
  -8   8   8    31460.20    28608.04    787.44 o 
  -5   8   8    16917.57    17198.35    503.48 o 
  -2   8   8      488.21       52.25    120.82 o 
   1   8   8    15351.14    15540.51    457.89 o 
   4   8   8    39986.92    35680.38    895.47 o 
   7   8   8    66063.14    63254.21   1591.83 o 
 -16   9   8    11338.96    11485.32    580.75 o 
 -13   9   8    89233.98    85251.70   2151.98 o 
 -10   9   8     1386.74     1755.19    233.46 o 
  -7   9   8     5942.94     6500.61    328.89 o 
  -4   9   8     2642.14     4336.72    250.55 o 
  -1   9   8     7593.37     7896.57    307.68 o 
   2   9   8    53897.96    54995.18   1258.59 o 
   5   9   8     5614.32     6018.64    376.73 o 
   8   9   8    13038.76    13108.72    600.75 o 
 -18  10   8     2499.10     1938.87    341.27 o 
 -15  10   8    18424.21    19424.56    746.70 o 
 -12  10   8    11668.60    11735.80    615.10 o 
  -9  10   8     1526.56     1510.58    236.45 o 
  -6  10   8   156641.06   151456.56   3121.21 o 
  -3  10   8     1448.69     2794.50    207.63 o 
   0  10   8    20241.17    19566.00    542.25 o 
   3  10   8      569.76      559.77    180.65 o 
   6  10   8       64.46      137.05    191.86 o 
   9  10   8    11391.19    11100.73    540.82 o 
 -20  11   8       61.35       64.71    307.49 o 
 -17  11   8       89.46      386.12    256.24 o 
 -14  11   8     4761.50     4816.93    382.95 o 
 -11  11   8    25649.54    25809.96   1044.97 o 
  -8  11   8      845.09     1246.93    268.64 o 
  -5  11   8    59371.86    65199.39   1466.24 o 
  -2  11   8      892.97      632.18    146.34 o 
   1  11   8    85512.88    83134.21   1737.72 o 
   4  11   8     1087.00     1160.25    214.09 o 
   7  11   8    21253.09    22657.25    988.90 o 
  10  11   8     2882.46     3232.33    527.38 o 
 -22  12   8        0.92      651.52    367.13 o 
 -19  12   8       16.48      172.47    293.09 o 
 -16  12   8       75.27      112.75    238.34 o 
 -13  12   8     1338.46     1653.05    281.42 o 
 -10  12   8    60416.50    55245.68   1479.56 o 
  -7  12   8     3448.95     3887.90    269.35 o 
  -4  12   8    12092.05    12718.12    412.54 o 
  -1  12   8     6215.79     5972.41    433.60 o 
   2  12   8    18648.87    18238.19    577.29 o 
   5  12   8     8590.42     7287.31    432.98 o 
   8  12   8     6488.94     6970.96    547.70 o 
  11  12   8       43.68      470.15    384.88 o 
 -24  13   8     4131.12     3793.48    557.64 o 
 -21  13   8     4961.81     5073.31    544.28 o 
 -18  13   8     2613.98     3229.42    379.87 o 
 -15  13   8     7175.16     8418.60    511.06 o 
 -12  13   8     1317.53     1697.74    265.10 o 
  -9  13   8     1864.25     1699.98    220.77 o 
  -6  13   8      367.52      635.66    235.87 o 
  -3  13   8    34518.54    33839.20    952.11 o 
   0  13   8     8778.24     9739.49    721.59 o 
   3  13   8     2132.99     2102.61    273.93 o 
   6  13   8      780.18      784.18    263.31 o 
   9  13   8     8092.97     8907.42    712.78 o 
  12  13   8      902.05     1614.59    494.42 o 
 -26  14   8      626.39      466.00    461.16 o 
 -23  14   8    15721.05    17816.98    980.70 o 
 -20  14   8     1633.89     1809.42    396.92 o 
 -17  14   8     1837.40     1314.68    325.14 o 
 -14  14   8     1319.75      868.07    256.35 o 
 -11  14   8     5467.42     5100.86    375.82 o 
  -8  14   8     5064.28     5249.11    310.78 o 
  -5  14   8    20230.82    18247.33    676.25 o 
  -2  14   8      434.16      916.86    283.73 o 
   1  14   8     4434.59     3942.83    334.72 o 
   4  14   8    12217.49    11463.90    590.05 o 
   7  14   8     3449.59     2771.60    468.77 o 
  10  14   8     4536.21     2338.59    480.51 o 
  13  14   8      114.11     -448.38    450.91 o 
 -28  15   8      161.60       68.85    504.98 o 
 -25  15   8     4674.07     5137.42    625.15 o 
 -22  15   8      148.19      742.10    383.16 o 
 -19  15   8    14515.95    13936.96   1150.58 o 
 -16  15   8    40358.09    38960.28   1219.19 o 
 -13  15   8      530.37     1135.54    237.52 o 
 -10  15   8     2041.20     2480.50    324.24 o 
  -7  15   8     4589.44     4990.93    386.01 o 
  -4  15   8    17618.37    16384.38    699.58 o 
  -1  15   8    32784.67    31509.10    960.61 o 
   2  15   8       13.97      262.81    252.57 o 
   5  15   8    17914.64    16912.49   1005.20 o 
   8  15   8    22376.78    23092.05   1050.81 o 
  11  15   8        0.05      514.43    474.98 o 
  14  15   8     2323.74     1957.93    852.53 o 
 -27  16   8     1006.98     1397.24    503.29 o 
 -24  16   8      419.99      -94.26    390.07 o 
 -21  16   8       14.83      365.54    363.09 o 
 -18  16   8      411.12      743.76    331.26 o 
 -15  16   8    14009.36    14810.47    690.92 o 
 -12  16   8    23517.44    22831.92    829.76 o 
  -9  16   8     7932.26     6696.22    468.49 o 
  -6  16   8    17480.97    17442.33   1095.29 o 
  -3  16   8      122.18      612.13    253.74 o 
   0  16   8     3321.72     3459.99    360.70 o 
   3  16   8     1767.08     1490.71    372.59 o 
   6  16   8    16039.47    16215.64    868.38 o 
   9  16   8      295.05      260.42    448.42 o 
  12  16   8    11051.10    10870.95   1053.17 o 
 -26  17   8       24.46       53.69    429.08 o 
 -23  17   8     4501.98     4301.22    576.88 o 
 -20  17   8        4.35      270.85    358.99 o 
 -17  17   8     2266.10     1983.70    398.73 o 
 -14  17   8    10222.44    10422.99    643.80 o 
 -11  17   8      809.46     1345.08    282.08 o 
  -8  17   8    26258.50    23808.29    838.74 o 
  -5  17   8      131.33      474.65    287.87 o 
  -2  17   8     3235.49     2990.67    378.24 o 
   1  17   8    13644.61    13715.42    667.85 o 
   4  17   8     3102.93     2609.40    485.59 o 
   7  17   8     1445.32     1959.75    489.06 o 
  10  17   8      962.40      951.58    530.98 o 
 -28  18   8     1401.87     1098.13    519.06 o 
 -25  18   8     5898.19     5156.15    903.55 o 
 -22  18   8     3030.55     3950.72    617.85 o 
 -19  18   8     1857.79     1969.28    463.98 o 
 -16  18   8       51.74     -164.50    301.20 o 
 -13  18   8     3958.48     3890.72    423.97 o 
 -10  18   8    31683.74    30670.00   1003.78 o 
  -7  18   8    16790.63    17446.61    856.10 o 
  -4  18   8       94.87     -142.74    267.28 o 
  -1  18   8    16520.77    16980.03    802.19 o 
   2  18   8     4894.15     5409.39    534.77 o 
   5  18   8     9758.36    11224.34   1440.25 o 
   8  18   8     2264.14     3449.84    615.18 o 
 -27  19   8     3504.88     2778.71    634.04 o 
 -24  19   8       43.75      656.31    494.04 o 
 -21  19   8      239.70       -4.84    425.73 o 
 -18  19   8      197.78      430.29    400.98 o 
 -15  19   8     7076.53     7931.72    585.73 o 
 -12  19   8     1902.62     2294.23    347.38 o 
  -9  19   8     6420.31     6527.64    486.17 o 
  -6  19   8     3541.96     4412.48    635.07 o 
  -3  19   8      120.95        5.83    291.14 o 
   0  19   8     3963.30     4443.16    500.25 o 
   3  19   8     1125.45      516.16    415.63 o 
   6  19   8      185.66      733.10    524.02 o 
   9  19   8      616.95      132.34    596.96 o 
 -26  20   8       16.49      442.56    503.16 o 
 -23  20   8     6330.91     7146.33    789.53 o 
 -20  20   8      504.20      854.86    455.22 o 
 -17  20   8     6259.88     6606.77    755.74 o 
 -14  20   8     4225.02     4156.02    499.26 o 
 -11  20   8    39919.92    38885.89   1201.44 o 
  -8  20   8     1735.27     1039.73    331.99 o 
  -5  20   8      562.66      201.00    300.70 o 
  -2  20   8      570.49     1212.04    408.77 o 
   1  20   8       46.20     -123.77    384.22 o 
   4  20   8     2380.73     2734.16    569.28 o 
   7  20   8     2322.71     3213.17    645.85 o 
 -25  21   8       12.50      576.93    545.50 o 
 -22  21   8     7215.26     7043.65    786.21 o 
 -19  21   8     1256.78     1096.03    434.51 o 
 -16  21   8       33.37      386.00    405.24 o 
 -13  21   8      772.46      228.24    354.52 o 
 -10  21   8      189.39     -253.22    282.60 o 
  -7  21   8     2441.67     2401.12    412.74 o 
  -4  21   8     4760.20     3861.69    497.91 o 
  -1  21   8     5750.04     4588.47    533.25 o 
   2  21   8     2221.64     1653.38    513.57 o 
   5  21   8      276.33      825.83    519.90 o 
 -27  22   8     3143.96     2645.06    924.47 o 
 -24  22   8    16398.41    16566.67   1356.84 o 
 -21  22   8       19.17      220.71    427.84 o 
 -18  22   8      401.47      775.87    426.31 o 
 -15  22   8     1210.39     1030.72    368.55 o 
 -12  22   8     2223.71     1503.61    372.21 o 
  -9  22   8     6343.82     5956.20    678.41 o 
  -6  22   8     2172.03     2722.53    476.87 o 
  -3  22   8    15763.63    16469.50    970.85 o 
   0  22   8     8695.09     9894.45    816.36 o 
   3  22   8    13218.87    14973.58   1113.67 o 
 -26  23   8     3308.04     3768.64    770.36 o 
 -23  23   8        5.59      215.69    521.46 o 
 -20  23   8     1992.51     2256.60    539.29 o 
 -17  23   8     1617.82     2137.20    483.47 o 
 -14  23   8      632.68     2112.47    436.53 o 
 -11  23   8       22.27     -247.47    310.62 o 
  -8  23   8      549.89     1050.73    427.09 o 
  -5  23   8     2326.44     2428.28    570.32 o 
  -2  23   8       28.39     -138.39    423.17 o 
   1  23   8      629.00      986.75    518.13 o 
 -25  24   8     4638.39     5410.25    843.54 o 
 -22  24   8      834.62      918.21    523.63 o 
 -19  24   8      133.76     -176.98    417.82 o 
 -16  24   8     3550.79     1991.46    444.72 o 
 -13  24   8       74.60     1381.55    427.36 o 
 -10  24   8     2601.57     2040.17    447.85 o 
  -7  24   8     5205.62     5045.46    595.60 o 
  -4  24   8     1236.97     1312.39    496.71 o 
  -1  24   8      931.97      629.62    494.82 o 
   2  24   8     1218.57      552.88    611.88 o 
 -24  25   8    13288.56    14070.89   1178.88 o 
 -21  25   8     2505.51     2409.60    596.27 o 
 -18  25   8    11185.72    12844.38    945.06 o 
 -15  25   8      936.61      455.60    402.17 o 
 -12  25   8      283.84      389.34    435.10 o 
  -9  25   8     6660.02     7393.64    745.50 o 
  -6  25   8     1350.67      357.26    477.02 o 
  -3  25   8       59.44       89.23    555.86 o 
   0  25   8      892.19      870.31    608.89 o 
 -23  26   8     5137.23     3578.92    693.29 o 
 -20  26   8     2390.50     2578.97    667.78 o 
 -17  26   8     2483.64     1840.54    548.14 o 
 -14  26   8      689.29      476.10    417.87 o 
 -11  26   8    12749.37    12753.38   1072.85 o 
  -8  26   8       23.33      259.20    427.38 o 
  -5  26   8        2.09      763.16    516.73 o 
  -2  26   8      539.50      738.25    629.07 o 
 -22  27   8      531.60     -247.93    796.65 o 
 -19  27   8      408.62       98.53    507.22 o 
 -16  27   8       13.86       35.95    470.52 o 
 -13  27   8     1523.15     1714.84    691.53 o 
 -10  27   8       72.83      309.51    443.26 o 
  -7  27   8      413.79      357.23    498.39 o 
 -18  28   8      465.94       67.70    516.31 o 
 -15  28   8      344.17      562.85    572.05 o 
 -12  28   8     1077.13      700.69    531.09 o 
  -9  28   8     5692.85     5209.53   1310.41 o 
 -14  29   8     3125.08     4831.50   1170.79 o 
   0   0   9    48369.52    48506.01   2290.30 o 
   1   1   9      638.21      795.47     91.24 o 
  -1   2   9   101865.64    98882.93   2006.89 o 
   2   2   9     1835.29     1561.08    116.49 o 
  -3   3   9    43198.52    44246.57   1029.98 o 
   0   3   9   152488.48   146992.42   2649.49 o 
   3   3   9    71721.96    65007.61   1481.16 o 
  -5   4   9    19263.14    13803.39    426.58 o 
  -2   4   9   105689.68   113050.38   2065.50 o 
   1   4   9    88283.45    78531.36   1555.10 o 
   4   4   9     1316.30      830.65    154.02 o 
  -7   5   9    32164.70    34681.29    891.43 o 
  -4   5   9    29531.45    30588.92    762.45 o 
  -1   5   9     6055.44     7122.62    278.30 o 
   2   5   9     8776.21     6558.45    283.49 o 
   5   5   9    32918.61    33179.81    828.02 o 
  -9   6   9     3806.72     4485.34    289.36 o 
  -6   6   9     4592.18     3839.78    268.03 o 
  -3   6   9    19741.15    20567.84    572.28 o 
   0   6   9     3996.91     3345.35    253.66 o 
   3   6   9    92064.06    91077.26   1833.16 o 
   6   6   9    20310.71    22104.01    704.99 o 
 -11   7   9    88133.95    82988.86   1938.70 o 
  -8   7   9    49284.15    49627.20   1219.05 o 
  -5   7   9    75827.41    82658.79   1870.90 o 
  -2   7   9    20564.89    22634.44    640.96 o 
   1   7   9    25502.19    27690.20    669.01 o 
   4   7   9        4.31      233.37    146.67 o 
   7   7   9      366.74      535.37    229.15 o 
 -13   8   9        5.85      445.90    211.46 o 
 -10   8   9     1021.83     1347.06    207.10 o 
  -7   8   9    21372.38    21605.31    642.00 o 
  -4   8   9     6926.09     5826.01    280.04 o 
  -1   8   9    11291.76    11583.64    495.90 o 
   2   8   9    48688.87    55969.44   1206.61 o 
   5   8   9     6010.20     5859.30    418.59 o 
   8   8   9    12886.23    12596.37    770.07 o 
 -15   9   9    24532.12    23745.67    977.17 o 
 -12   9   9     8236.15     9596.34    485.82 o 
  -9   9   9    37011.26    38140.12   1005.89 o 
  -6   9   9      165.90      441.57    142.53 o 
  -3   9   9    61100.23    69267.22   1439.30 o 
   0   9   9    10988.79    12820.66    437.08 o 
   3   9   9    14924.40    16932.34    555.64 o 
   6   9   9    30392.54    31387.96    947.99 o 
   9   9   9    40956.52    40557.36   1260.36 o 
 -17  10   9     1474.95     1801.28    363.42 o 
 -14  10   9    56565.97    52193.15   1455.53 o 
 -11  10   9    35819.63    36631.10   1003.34 o 
  -8  10   9    56501.14    49735.27   1246.77 o 
  -5  10   9     1645.14     2217.13    206.64 o 
  -2  10   9     5133.09     7470.04    342.18 o 
   1  10   9     1404.24     1496.81    187.20 o 
   4  10   9    28465.05    29292.65    815.34 o 
   7  10   9     1446.87     1258.58    274.90 o 
  10  10   9     4637.36     3722.82    462.01 o 
 -19  11   9     3105.30     3187.35    397.18 o 
 -16  11   9    66758.86    68094.18   1841.92 o 
 -13  11   9     2324.54     1459.78    268.94 o 
 -10  11   9     6768.77     6939.17    381.10 o 
  -7  11   9    75245.97    61029.52   1395.49 o 
  -4  11   9      392.68      871.83    209.19 o 
  -1  11   9    25732.72    22826.98    616.16 o 
   2  11   9      894.02     1470.52    212.85 o 
   5  11   9     5658.70     7537.16    428.18 o 
   8  11   9     1061.88      884.14    272.83 o 
  11  11   9       18.72      205.15    355.29 o 
 -21  12   9     1763.83     1761.45    404.46 o 
 -18  12   9     3238.77     3064.08    525.31 o 
 -15  12   9     6974.85     7824.47    494.84 o 
 -12  12   9      582.71      658.98    226.08 o 
  -9  12   9     2424.66     2293.81    251.68 o 
  -6  12   9    41142.00    37298.50    947.60 o 
  -3  12   9    17579.29    16349.42    518.99 o 
   0  12   9    35782.79    28509.42    790.74 o 
   3  12   9     4764.12     5858.26    344.14 o 
   6  12   9     3700.75     3044.08    325.33 o 
   9  12   9      217.74      519.81    323.16 o 
  12  12   9      691.34      367.69    462.85 o 
 -23  13   9    16041.47    15420.08    998.27 o 
 -20  13   9     1436.17     1746.79    386.16 o 
 -17  13   9       28.80      172.41    255.36 o 
 -14  13   9    19764.45    21018.25    797.65 o 
 -11  13   9     4808.63     6125.82    533.39 o 
  -8  13   9     7222.04     8561.54    400.51 o 
  -5  13   9     1482.65     1187.60    196.86 o 
  -2  13   9    11162.07    12396.58    515.19 o 
   1  13   9    14708.63    15673.52    543.80 o 
   4  13   9      210.04      922.79    246.36 o 
   7  13   9     2362.54     1748.98    370.43 o 
  10  13   9    22240.38    20805.60   1308.38 o 
  13  13   9      252.07     -164.69    442.14 o 
 -25  14   9     1953.81     3785.73    592.94 o 
 -22  14   9      420.33      424.49    376.58 o 
 -19  14   9     5725.82     4502.51    500.38 o 
 -16  14   9     4570.55     5489.08    558.10 o 
 -13  14   9     9002.75     9577.22    859.55 o 
 -10  14   9    16466.68    16955.82    628.73 o 
  -7  14   9    12097.83    12691.52    568.56 o 
  -4  14   9     1593.90     1632.43    338.50 o 
  -1  14   9    11516.21    11077.15    560.05 o 
   2  14   9      313.42      242.46    243.92 o 
   5  14   9    21949.85    22270.55    846.54 o 
   8  14   9     2451.01     1949.66    450.76 o 
  11  14   9      415.89      677.28    485.68 o 
  14  14   9      941.77      688.83    536.58 o 
 -27  15   9      564.12       67.40    488.65 o 
 -24  15   9    33338.65    35817.91   1467.30 o 
 -21  15   9     5377.78     5142.63    571.59 o 
 -18  15   9     3068.55     3168.00    509.67 o 
 -15  15   9    29289.21    29225.43   1021.76 o 
 -12  15   9      454.67      146.34    212.72 o 
  -9  15   9     8708.93     8726.95    491.28 o 
  -6  15   9     9178.57     8593.30    487.67 o 
  -3  15   9     1592.36     1584.53    277.60 o 
   0  15   9    41110.62    40021.63   1145.63 o 
   3  15   9     6661.09     6633.59    480.52 o 
   6  15   9      139.86      409.35    361.36 o 
   9  15   9      836.34     1114.43    453.58 o 
  12  15   9     3068.77     2807.98    618.82 o 
 -26  16   9      938.10      283.11    460.29 o 
 -23  16   9     1307.79     1137.56    439.37 o 
 -20  16   9     2120.49     2163.15    609.06 o 
 -17  16   9    29249.96    29264.24   1055.37 o 
 -14  16   9      892.60     1722.49    363.19 o 
 -11  16   9    84540.73    84634.45   2218.81 o 
  -8  16   9     3848.22     4397.78    426.67 o 
  -5  16   9     7156.21     6610.36    491.07 o 
  -2  16   9     1564.21     1642.17    309.18 o 
   1  16   9     1800.78     1620.40    316.31 o 
   4  16   9      158.11       70.80    285.70 o 
   7  16   9    21683.22    18764.02   1126.26 o 
  10  16   9     5378.50     6474.05   1410.01 o 
 -28  17   9      688.60      300.08    540.01 o 
 -25  17   9     5437.08     7188.05    722.40 o 
 -22  17   9    10538.09    11141.54    806.25 o 
 -19  17   9    17458.14    18193.19    928.70 o 
 -16  17   9    10949.30    10645.05    690.90 o 
 -13  17   9        2.34     -275.24    244.50 o 
 -10  17   9      933.30      881.55    288.20 o 
  -7  17   9     2537.43     3237.06    449.41 o 
  -4  17   9     1899.54     1741.65    363.54 o 
  -1  17   9     1709.90     2141.30    335.07 o 
   2  17   9     3925.52     4157.88    476.61 o 
   5  17   9     1958.93     1426.12    485.90 o 
   8  17   9     5920.94     6713.56    720.55 o 
  11  17   9     3265.05     3105.36    728.05 o 
 -27  18   9      118.82      410.00    513.23 o 
 -24  18   9     9080.02     8473.80   1068.83 o 
 -21  18   9     5330.46     4641.46    807.79 o 
 -18  18   9      962.71      192.99    392.59 o 
 -15  18   9    80776.76    76157.82   2104.53 o 
 -12  18   9    16610.37    17496.07    730.78 o 
  -9  18   9      966.71      890.43    277.67 o 
  -6  18   9      386.23      708.16    407.70 o 
  -3  18   9       37.39     -259.55    245.00 o 
   0  18   9     3279.62     3543.95    451.94 o 
   3  18   9     1591.18     1477.99    450.80 o 
   6  18   9        1.27     -218.69    415.97 o 
   9  18   9     3022.06     2018.56    600.88 o 
 -26  19   9        4.26     -215.08    514.22 o 
 -23  19   9      120.05      342.40    468.04 o 
 -20  19   9     2987.65     4239.47    605.64 o 
 -17  19   9    34732.13    35744.02   1812.92 o 
 -14  19   9       73.33     -301.68    266.75 o 
 -11  19   9       50.34     -119.93    256.41 o 
  -8  19   9    33955.63    33163.03   1156.81 o 
  -5  19   9     1505.01     1246.56    334.63 o 
  -2  19   9      209.78        6.38    306.44 o 
   1  19   9     4585.35     3506.21    472.10 o 
   4  19   9     1240.95      459.04    489.53 o 
   7  19   9     1872.92     1475.89    574.49 o 
 -25  20   9        0.15      -59.14    524.75 o 
 -22  20   9    10048.75    11107.25    944.22 o 
 -19  20   9     2362.64     1896.78    501.64 o 
 -16  20   9       10.05      372.98    329.27 o 
 -13  20   9     1221.00     1176.25    437.04 o 
 -10  20   9        8.89     -226.48    258.09 o 
  -7  20   9      566.13      203.19    294.86 o 
  -4  20   9     1697.29     1235.17    368.22 o 
  -1  20   9    15555.79    18776.92    926.32 o 
   2  20   9     2855.54     1817.03    646.72 o 
   5  20   9     2231.14     1985.80    550.97 o 
 -27  21   9      810.32     1399.48    644.86 o 
 -24  21   9     1890.69     2186.65    623.35 o 
 -21  21   9      210.09       -3.74    460.84 o 
 -18  21   9       62.80     -350.28    346.68 o 
 -15  21   9     7927.41     8105.99    625.44 o 
 -12  21   9     6379.17     6743.93    519.61 o 
  -9  21   9      371.48      468.04    325.17 o 
  -6  21   9     1670.24     1035.85    371.72 o 
  -3  21   9       46.42      155.56    375.56 o 
   0  21   9      299.30      286.70    374.79 o 
   3  21   9     1073.25     1414.32    518.85 o 
   6  21   9       47.25      264.35    594.44 o 
 -26  22   9     4990.85     5091.06    815.90 o 
 -23  22   9      207.90      688.36    523.00 o 
 -20  22   9      205.70      702.02    433.39 o 
 -17  22   9     3528.80     2675.65    461.71 o 
 -14  22   9      208.08      164.61    336.56 o 
 -11  22   9     9434.81    10186.84    650.90 o 
  -8  22   9     1858.79     1188.35    383.50 o 
  -5  22   9       59.40     -184.64    336.17 o 
  -2  22   9        3.39      291.50    413.40 o 
   1  22   9     1324.45     1708.43    531.11 o 
   4  22   9     2956.10     3797.68    777.13 o 
 -25  23   9    19684.22    24333.19   1890.87 o 
 -22  23   9        0.15      665.40    481.32 o 
 -19  23   9    16771.14    16406.00   1133.72 o 
 -16  23   9      242.27      995.53    387.90 o 
 -13  23   9      157.06      234.92    352.89 o 
 -10  23   9     2309.63     1892.54    676.16 o 
  -7  23   9     4908.27     5336.40    577.16 o 
  -4  23   9      908.79      948.72    445.57 o 
  -1  23   9     8125.41     8417.40    900.50 o 
   2  23   9       24.13       20.60    510.15 o 
 -24  24   9      678.03      662.54    543.68 o 
 -21  24   9     1185.18      678.22    496.73 o 
 -18  24   9     1614.97     3144.85    577.77 o 
 -15  24   9      393.34      929.45    411.39 o 
 -12  24   9    14663.07    16764.53    928.02 o 
  -9  24   9     1474.86     1174.28    425.78 o 
  -6  24   9      366.82      159.60    421.57 o 
  -3  24   9     1773.04      452.20    475.26 o 
   0  24   9     4710.95     4296.29    688.83 o 
 -23  25   9     9860.65    11247.34   1241.82 o 
 -20  25   9     2762.23     2321.40    578.71 o 
 -17  25   9      221.64      150.82    518.82 o 
 -14  25   9      356.12      392.77    416.68 o 
 -11  25   9     3644.66     4489.03    570.76 o 
  -8  25   9     5597.76     4125.07    569.43 o 
  -5  25   9    19599.14    24045.74   1505.76 o 
  -2  25   9      137.16       -6.55    494.76 o 
 -22  26   9       73.27      269.32    529.61 o 
 -19  26   9       57.27      -65.94    469.82 o 
 -16  26   9    14596.18    16011.75   1062.63 o 
 -13  26   9     4714.17     4246.43    643.14 o 
 -10  26   9     2399.35     2910.25    540.18 o 
  -7  26   9     5169.53     5355.56    686.12 o 
  -4  26   9      122.86     -447.81    542.61 o 
 -21  27   9      302.90     -150.89    562.70 o 
 -18  27   9     3139.51     4596.06    700.30 o 
 -15  27   9      194.09      408.39    466.40 o 
 -12  27   9     1017.72      685.68    508.98 o 
  -9  27   9     3871.35     4317.83    679.05 o 
  -6  27   9      402.25      883.39    588.25 o 
 -17  28   9     2776.76     2551.00    648.16 o 
 -14  28   9       79.53      282.89    523.34 o 
 -11  28   9      624.35     1289.13    570.75 o 
  -1   1  10    51475.11    51301.59   1176.69 o 
  -3   2  10     3945.01     4620.26    188.62 o 
   0   2  10    10396.66    10661.40    389.94 o 
  -5   3  10     3033.42     3063.91    179.07 o 
  -2   3  10    94780.31    96206.08   2093.48 o 
   1   3  10      849.09     1990.39    133.74 o 
  -7   4  10     8793.71    10920.07    494.05 o 
  -4   4  10    24523.45    23508.19    617.50 o 
  -1   4  10      764.70     2235.34    130.46 o 
   2   4  10     1264.88     1500.12    158.91 o 
  -9   5  10      284.45     1527.52    188.35 o 
  -6   5  10    22249.19    25394.74    740.62 o 
  -3   5  10   119586.51   103105.85   2115.41 o 
   0   5  10      278.71      533.88    126.38 o 
   3   5  10     2740.05     2450.05    191.76 o 
 -11   6  10     4528.03     5247.70    421.60 o 
  -8   6  10    13775.75    15778.52    532.33 o 
  -5   6  10    36923.02    33455.84    907.40 o 
  -2   6  10    31053.51    28387.01    700.59 o 
   1   6  10     5286.34     5219.80    265.58 o 
   4   6  10    34433.58    28400.52    749.62 o 
 -13   7  10     3984.00     4864.24    380.70 o 
 -10   7  10    22350.15    23381.61    712.19 o 
  -7   7  10   121313.08   121916.17   2695.08 o 
  -4   7  10    64428.80    70290.39   1609.49 o 
  -1   7  10    25914.78    26840.65    730.54 o 
   2   7  10    37229.27    33535.28    789.29 o 
   5   7  10       24.17      111.60    156.36 o 
 -15   8  10     8847.59     9326.28    524.77 o 
 -12   8  10     3365.89     3696.54    306.83 o 
  -9   8  10    28493.68    27491.42    787.03 o 
  -6   8  10     3153.22     3886.54    266.62 o 
  -3   8  10    78553.53    80286.08   1721.90 o 
   0   8  10   126678.61   127408.45   2638.93 o 
   3   8  10    46008.76    47809.13   1076.30 o 
   6   8  10     4276.88     4215.34    411.79 o 
 -17   9  10    19565.10    17808.52    763.96 o 
 -14   9  10    14656.78    16097.50    670.31 o 
 -11   9  10      587.19      562.33    189.10 o 
  -8   9  10     2715.50     2417.69    237.38 o 
  -5   9  10    68551.30    63915.53   1427.01 o 
  -2   9  10    66894.68    65083.67   1453.72 o 
   1   9  10    17392.66    14867.23    472.30 o 
   4   9  10      385.94      188.62    178.48 o 
   7   9  10     7132.08     5645.32    414.35 o 
 -19  10  10    42396.13    43398.26   1352.58 o 
 -16  10  10     8869.63    10237.47    572.87 o 
 -13  10  10    38874.71    38377.07   1140.38 o 
 -10  10  10    24444.49    24546.31    769.11 o 
  -7  10  10    12867.76    15268.08    514.02 o 
  -4  10  10    23282.64    25454.45    754.20 o 
  -1  10  10    48170.62    49346.55   1097.96 o 
   2  10  10    45649.03    45716.59   1054.36 o 
   5  10  10      883.53      758.23    237.85 o 
   8  10  10     4118.69     2731.83    359.96 o 
 -21  11  10      138.11      336.67    343.69 o 
 -18  11  10      492.53      154.23    271.80 o 
 -15  11  10    39709.59    38209.67   1182.47 o 
 -12  11  10    47702.85    42418.46   1150.98 o 
  -9  11  10      194.32      865.22    199.52 o 
  -6  11  10    16510.97    16819.39    551.58 o 
  -3  11  10    35391.71    32003.17    835.82 o 
   0  11  10     3012.62     3502.91    295.34 o 
   3  11  10     5273.16     5367.80    331.03 o 
   6  11  10      189.14      657.33    238.09 o 
   9  11  10    20515.91    22376.54   1013.05 o 
 -23  12  10     5950.39     6151.56    631.43 o 
 -20  12  10     1626.69     2029.02    483.22 o 
 -17  12  10     1843.97     1963.44    381.38 o 
 -14  12  10     7042.44     7658.24    488.80 o 
 -11  12  10    33656.63    28208.64    858.70 o 
  -8  12  10     4576.05     4313.29    294.14 o 
  -5  12  10    12274.94    12454.02    473.63 o 
  -2  12  10    20894.10    19178.18    567.20 o 
   1  12  10    54355.10    57066.64   1293.66 o 
   4  12  10    18215.65    17659.81    653.13 o 
   7  12  10     1611.79     1063.65    396.37 o 
  10  12  10    16720.94    15847.65    897.02 o 
 -25  13  10      409.83      527.69    498.19 o 
 -22  13  10       68.71      840.20    405.97 o 
 -19  13  10    13550.29    14741.33    797.58 o 
 -16  13  10     3883.85     4225.11    505.80 o 
 -13  13  10    24261.91    24414.00    870.84 o 
 -10  13  10     5347.62     4527.33    348.01 o 
  -7  13  10     2970.80     2911.30    258.79 o 
  -4  13  10    25094.08    20627.52    697.80 o 
  -1  13  10    13228.39    10872.50    462.82 o 
   2  13  10     5693.78     6726.49    415.13 o 
   5  13  10     8897.92     8667.16    594.69 o 
   8  13  10    34734.20    36341.45   1399.41 o 
  11  13  10     2761.35     2617.14    570.51 o 
 -27  14  10     1517.00     2737.88    619.70 o 
 -24  14  10     1040.53     1587.27    467.19 o 
 -21  14  10      928.97      387.61    386.47 o 
 -18  14  10    13375.09    14171.36    905.36 o 
 -15  14  10    11714.35    11222.52    604.01 o 
 -12  14  10       90.25      -23.66    220.77 o 
  -9  14  10    11863.53    12068.48    593.09 o 
  -6  14  10    11049.68    10033.15    507.65 o 
  -3  14  10     5103.55     4702.37    372.88 o 
   0  14  10    12009.69    11605.57    521.72 o 
   3  14  10      919.77      579.48    267.18 o 
   6  14  10     2026.44     2339.69    364.11 o 
   9  14  10    15642.61    18915.50   1038.34 o 
  12  14  10     2261.38     1848.69    593.53 o 
 -26  15  10     1627.78     2656.42    603.88 o 
 -23  15  10     7256.43     7696.04   1316.87 o 
 -20  15  10     3020.65     4472.53    613.82 o 
 -17  15  10     1578.68     1632.57    338.84 o 
 -14  15  10     1232.10     1284.33    331.84 o 
 -11  15  10     2733.60     1978.22    407.58 o 
  -8  15  10    14855.98    14906.48    636.60 o 
  -5  15  10       25.63      -11.84    225.54 o 
  -2  15  10     2074.34     2229.43    313.04 o 
   1  15  10    24976.07    24413.73    871.89 o 
   4  15  10      693.59      662.91    298.63 o 
   7  15  10     2038.68     2323.56    584.78 o 
  10  15  10        2.53     -115.08    448.64 o 
  13  15  10     1276.02     1239.44    594.25 o 
 -28  16  10        0.39      279.25    527.73 o 
 -25  16  10     1945.72     1409.11    483.44 o 
 -22  16  10    15253.56    16715.89    951.94 o 
 -19  16  10      828.03     1063.68    370.90 o 
 -16  16  10      755.04      956.95    307.41 o 
 -13  16  10        3.20      -30.32    244.60 o 
 -10  16  10    13701.25    12846.64    651.56 o 
  -7  16  10     9116.96     9755.22    541.45 o 
  -4  16  10     7035.48     7698.61    531.19 o 
  -1  16  10     1009.60      789.01    266.92 o 
   2  16  10       23.00      125.30    271.30 o 
   5  16  10     2890.20     3078.58    610.33 o 
   8  16  10      549.01      347.53    420.89 o 
  11  16  10      483.16      992.09    575.18 o 
 -27  17  10     1160.69     2422.47    590.36 o 
 -24  17  10     1865.56     1977.37    501.45 o 
 -21  17  10     4915.34     5102.86    578.99 o 
 -18  17  10      524.76      910.13    376.79 o 
 -15  17  10     2545.90     2904.91    437.91 o 
 -12  17  10     4330.15     4493.89    472.83 o 
  -9  17  10      710.10     1012.71    356.14 o 
  -6  17  10    10098.63    10143.30    606.59 o 
  -3  17  10    10457.33    11854.31    600.44 o 
   0  17  10      718.69     1190.42    320.98 o 
   3  17  10      372.96      481.54    322.48 o 
   6  17  10     5936.69     5416.10    696.70 o 
   9  17  10     2615.62     2532.51    646.60 o 
 -26  18  10     3188.57     3478.23    731.18 o 
 -23  18  10    12206.68    11715.58    960.53 o 
 -20  18  10    17470.35    19077.70   1106.54 o 
 -17  18  10     9785.12     9798.89    701.62 o 
 -14  18  10     1710.15     1500.62    351.21 o 
 -11  18  10     3907.30     4498.58    416.47 o 
  -8  18  10       47.99      366.30    277.04 o 
  -5  18  10    21369.93    22413.21    917.00 o 
  -2  18  10     4887.98     4102.47    414.78 o 
   1  18  10    18722.35    19657.97    915.07 o 
   4  18  10    16878.85    14990.31   1052.93 o 
   7  18  10       23.65      208.93    462.29 o 
  10  18  10       19.86      354.93    670.25 o 
 -25  19  10     3232.31     2712.93    653.79 o 
 -22  19  10      166.94      707.54    494.81 o 
 -19  19  10      355.56      332.89    400.96 o 
 -16  19  10      889.70     1016.40    401.07 o 
 -13  19  10    19818.02    18041.43    846.85 o 
 -10  19  10    20566.99    21736.34    844.30 o 
  -7  19  10     3096.64     3150.43    435.97 o 
  -4  19  10    22106.27    24908.89   1079.91 o 
  -1  19  10     4584.79     6460.18    638.91 o 
   2  19  10    28982.60    27533.47   1449.04 o 
   5  19  10      988.33      618.91    579.74 o 
   8  19  10      883.33      951.46    556.45 o 
 -27  20  10      619.10     1200.14    618.68 o 
 -24  20  10     2640.40     3397.45    676.07 o 
 -21  20  10     6365.51     6835.24    775.25 o 
 -18  20  10    11618.15    12477.96    849.57 o 
 -15  20  10     8372.92     8186.32    745.81 o 
 -12  20  10       18.25      431.37    296.07 o 
  -9  20  10     9591.75     9237.87    588.14 o 
  -6  20  10      352.31      780.84    325.20 o 
  -3  20  10    13366.17    12191.34    935.13 o 
   0  20  10     8500.71     7496.25    646.21 o 
   3  20  10      246.54     -205.46    424.93 o 
   6  20  10       11.94     -157.90    486.64 o 
 -26  21  10      624.97     1437.77    621.45 o 
 -23  21  10        1.13      443.92    480.52 o 
 -20  21  10     6667.57     6610.42    760.17 o 
 -17  21  10       96.52      138.79    345.12 o 
 -14  21  10      149.11      536.39    344.02 o 
 -11  21  10     4919.66     5649.65    488.92 o 
  -8  21  10      274.13     -260.01    306.59 o 
  -5  21  10     1324.78      855.73    364.23 o 
  -2  21  10       15.30      201.12    376.44 o 
   1  21  10     3730.25     3922.78    635.81 o 
   4  21  10     3740.91     3121.42    634.90 o 
 -25  22  10      387.24      681.82    597.10 o 
 -22  22  10      318.89      554.56    500.11 o 
 -19  22  10     2972.03     3163.44    549.33 o 
 -16  22  10     5003.20     5599.02    659.08 o 
 -13  22  10     9577.40    10723.34    729.33 o 
 -10  22  10        0.60      259.16    328.56 o 
  -7  22  10     3757.31     2877.63    464.05 o 
  -4  22  10      282.33     -272.12    374.10 o 
  -1  22  10       91.70     -243.47    377.72 o 
   2  22  10        1.70      127.08    484.63 o 
 -24  23  10     5637.99     6481.43    933.94 o 
 -21  23  10      267.92      514.86    481.89 o 
 -18  23  10     5221.29     6399.09    696.27 o 
 -15  23  10      432.50      495.13    369.95 o 
 -12  23  10      376.99      862.12    393.90 o 
  -9  23  10      149.58      -90.78    344.15 o 
  -6  23  10     8500.45     9008.33    700.43 o 
  -3  23  10      586.40      679.70    460.62 o 
   0  23  10        9.14     -222.21    463.01 o 
   3  23  10      164.47      581.41    608.11 o 
 -23  24  10     3575.37     5385.32    843.77 o 
 -20  24  10     2363.95     2328.99    557.40 o 
 -17  24  10     3601.52     3678.46    595.58 o 
 -14  24  10      809.23     1156.76    432.44 o 
 -11  24  10     7203.41     7238.25    651.68 o 
  -8  24  10     5576.25     4727.02    577.00 o 
  -5  24  10       12.58      -29.45    424.09 o 
  -2  24  10     3253.02     4954.28    691.98 o 
   1  24  10       43.89      611.34    625.21 o 
 -22  25  10      435.52      643.00    549.33 o 
 -19  25  10     1739.12     2334.82    619.50 o 
 -16  25  10      697.44      225.94    419.68 o 
 -13  25  10     7699.46     7821.83    781.76 o 
 -10  25  10      249.47      478.84    435.44 o 
  -7  25  10     3204.23     3667.69    607.58 o 
  -4  25  10     3170.99     3753.91    644.60 o 
  -1  25  10      170.75       67.24    592.62 o 
 -21  26  10     3944.31     4313.05   1238.29 o 
 -18  26  10      913.67     1163.05    531.19 o 
 -15  26  10      283.46      273.05    433.92 o 
 -12  26  10        7.67     -443.69    441.85 o 
  -9  26  10      185.76     -216.28    420.75 o 
  -6  26  10     6627.70     5377.22    709.85 o 
  -3  26  10      774.23      245.86    599.79 o 
 -20  27  10     1037.02     1266.37    572.45 o 
 -17  27  10      704.17      479.44    530.51 o 
 -14  27  10     4911.00     6797.41    753.35 o 
 -11  27  10     5033.43     4807.41    698.00 o 
  -8  27  10      569.47      147.96    519.55 o 
 -16  28  10      333.37      203.57    531.36 o 
 -13  28  10     1989.80     2150.22    600.82 o 
 -10  28  10      364.79     1102.99    617.08 o 
   0   1  11    11882.10    14891.95    628.97 o 
  -2   2  11    51652.20    48623.96   1122.17 o 
   1   2  11    26887.34    25284.51    698.51 o 
  -4   3  11   170639.31   171798.11   4249.66 o 
  -1   3  11    16522.44    17116.27    454.02 o 
   2   3  11    35586.47    35333.77    765.42 o 
  -6   4  11    15230.20    17356.52    537.07 o 
  -3   4  11      724.77     2178.53    213.28 o 
   0   4  11    36567.23    34810.63    751.31 o 
   3   4  11    38297.16    34945.18    895.56 o 
  -8   5  11    22666.29    19320.99    607.34 o 
  -5   5  11    13877.76    14554.27    454.73 o 
  -2   5  11     1704.60     2371.71    210.03 o 
   1   5  11    86871.70    85917.59   1813.69 o 
   4   5  11     8931.56     9841.81    388.77 o 
 -10   6  11     1900.22     2393.09    252.12 o 
  -7   6  11    22746.70    24921.68    709.24 o 
  -4   6  11    16921.84    20755.18    547.32 o 
  -1   6  11     8615.41     7498.56    343.12 o 
   2   6  11    32993.40    32852.21    819.02 o 
   5   6  11    98114.23    96093.97   2071.06 o 
 -12   7  11    32346.50    33574.23    955.18 o 
  -9   7  11      684.67      981.42    200.08 o 
  -6   7  11      233.18      797.43    161.73 o 
  -3   7  11    68130.02    69171.76   1589.55 o 
   0   7  11    17236.47    15595.56    490.26 o 
   3   7  11      610.31     1124.41    224.51 o 
   6   7  11    11265.39    12365.66    482.00 o 
 -14   8  11    78159.52    78536.05   2042.13 o 
 -11   8  11    10251.04    12384.66    703.97 o 
  -8   8  11      274.34      315.78    185.60 o 
  -5   8  11    76322.84    76542.45   1671.28 o 
  -2   8  11    11318.05    12744.99    462.62 o 
   1   8  11    16913.95    20282.75    565.53 o 
   4   8  11     4404.09     4313.06    286.53 o 
   7   8  11    10197.15    10988.34    577.10 o 
 -16   9  11     3559.43     4085.67    403.86 o 
 -13   9  11      371.37      437.16    205.53 o 
 -10   9  11      543.01      459.47    185.86 o 
  -7   9  11    56548.98    55236.42   1360.30 o 
  -4   9  11     8438.84     9429.95    379.88 o 
  -1   9  11     1281.87     2118.04    229.28 o 
   2   9  11      693.42      643.11    179.06 o 
   5   9  11        0.15       35.52    187.01 o 
   8   9  11     2866.26     2642.04    359.43 o 
 -18  10  11     1411.28     1158.25    318.32 o 
 -15  10  11     8475.60     8265.73    513.46 o 
 -12  10  11     2775.44     2020.61    269.86 o 
  -9  10  11     2907.43     3549.50    293.52 o 
  -6  10  11    13449.08    14335.08    496.09 o 
  -3  10  11     1874.49     2498.05    238.33 o 
   0  10  11    12290.36    11497.91    419.86 o 
   3  10  11       28.31      261.47    175.00 o 
   6  10  11      495.73       74.96    285.77 o 
   9  10  11     4251.06     4574.49    590.33 o 
 -20  11  11     1074.15      700.58    342.98 o 
 -17  11  11    17543.51    19040.24    809.98 o 
 -14  11  11    36005.96    37997.28   1164.22 o 
 -11  11  11     1295.08     1247.12    305.29 o 
  -8  11  11     6782.42     7738.36    373.22 o 
  -5  11  11    29897.90    27027.00    748.36 o 
  -2  11  11     6256.70     6170.54    314.91 o 
   1  11  11     2961.26     3767.25    312.67 o 
   4  11  11    10869.72     9032.97    496.50 o 
   7  11  11     6046.68     4620.80    420.93 o 
  10  11  11     9556.22    11631.43    772.92 o 
 -22  12  11     1134.40      928.73    495.26 o 
 -19  12  11    10140.74    11456.16    669.50 o 
 -16  12  11    11217.59    11318.05    615.14 o 
 -13  12  11    32403.03    30618.28    943.31 o 
 -10  12  11    17941.25    18057.29    653.48 o 
  -7  12  11    16669.80    16684.47    570.94 o 
  -4  12  11    46232.07    47580.48   1232.13 o 
  -1  12  11     7841.59     8698.44    384.61 o 
   2  12  11      119.46      203.19    197.57 o 
   5  12  11       42.98      285.93    230.13 o 
   8  12  11       54.40      339.97    272.00 o 
  11  12  11      588.31      433.60    452.20 o 
 -24  13  11     2854.66     2166.12    502.04 o 
 -21  13  11     3939.76     3436.42    508.91 o 
 -18  13  11     3737.55     4539.25    638.45 o 
 -15  13  11    13887.06    13616.35    764.29 o 
 -12  13  11    43139.24    41589.44   1156.80 o 
  -9  13  11    26874.55    23344.82    721.89 o 
  -6  13  11    21137.80    18570.46    677.80 o 
  -3  13  11     7414.12     8150.68    388.16 o 
   0  13  11    40844.86    40681.70   1074.49 o 
   3  13  11    14903.88    14092.24    758.19 o 
   6  13  11     2172.37     2881.80    384.27 o 
   9  13  11     2899.13     2647.29    548.99 o 
  12  13  11     4465.65     5040.72    852.10 o 
 -26  14  11     1315.46     1895.03    585.05 o 
 -23  14  11     6482.52     7130.14    687.63 o 
 -20  14  11    10551.09    12759.36    800.59 o 
 -17  14  11     1768.08     1188.78    316.77 o 
 -14  14  11     4788.81     4512.02    414.50 o 
 -11  14  11     4976.35     4861.85    354.70 o 
  -8  14  11      223.09      588.68    252.43 o 
  -5  14  11    62840.59    61082.98   1679.50 o 
  -2  14  11    31021.28    26606.98    869.51 o 
   1  14  11     6978.37     6991.16    439.53 o 
   4  14  11    24642.41    26690.84    947.90 o 
   7  14  11    15830.46    16012.27    900.54 o 
  10  14  11     4279.35     5592.33    703.98 o 
  13  14  11     5484.13     6951.10    854.33 o 
 -28  15  11      455.84     2775.32    698.74 o 
 -25  15  11      787.88     1149.04    484.43 o 
 -22  15  11    34521.42    35837.72   1428.74 o 
 -19  15  11     4700.52     4281.60    478.33 o 
 -16  15  11     9249.42    10011.57    598.78 o 
 -13  15  11    12836.91    13562.60    875.16 o 
 -10  15  11     2401.99     2636.34    319.90 o 
  -7  15  11     2777.26     2146.19    304.17 o 
  -4  15  11      281.87     1110.10    284.03 o 
  -1  15  11    13529.22    11402.20    709.80 o 
   2  15  11     6553.45     5899.45    470.10 o 
   5  15  11     2147.13     2010.29    500.36 o 
   8  15  11      337.30      917.58    428.95 o 
  11  15  11     1095.96     2274.69    621.17 o 
 -27  16  11     6146.08     7213.77   1449.08 o 
 -24  16  11      862.72     1414.10    478.70 o 
 -21  16  11       57.54      427.90    376.13 o 
 -18  16  11     1905.17     2003.07    376.87 o 
 -15  16  11    54617.91    53543.77   1709.27 o 
 -12  16  11       94.98      307.67    268.85 o 
  -9  16  11    27428.58    25003.56    875.62 o 
  -6  16  11     2051.52     1703.53    482.65 o 
  -3  16  11       32.17      190.94    242.51 o 
   0  16  11     5759.09     5534.51    420.67 o 
   3  16  11     8187.08     7451.98    542.88 o 
   6  16  11     6784.16     6721.98    660.31 o 
   9  16  11     3391.35     3568.77    607.58 o 
  12  16  11      106.35      237.06    680.33 o 
 -26  17  11     3299.55     2906.51    832.94 o 
 -23  17  11     3853.03     3175.52    566.33 o 
 -20  17  11     1007.64     1446.79    559.83 o 
 -17  17  11     7169.30     8317.18    654.05 o 
 -14  17  11     2186.73     3544.09    461.32 o 
 -11  17  11      309.70      888.72    291.59 o 
  -8  17  11    55549.08    56983.45   1536.38 o 
  -5  17  11      964.77      965.91    305.50 o 
  -2  17  11     2018.00     1564.00    378.17 o 
   1  17  11     2199.00     2427.13    377.02 o 
   4  17  11        4.64      179.63    325.44 o 
   7  17  11      157.63     -269.45    457.40 o 
  10  17  11    13928.70    15353.65   2283.56 o 
 -25  18  11      526.99     1064.32    570.01 o 
 -22  18  11    20241.90    21732.69   1237.61 o 
 -19  18  11      100.09     -265.32    377.43 o 
 -16  18  11     5274.29     4862.47    535.75 o 
 -13  18  11     2229.60     1384.31    349.84 o 
 -10  18  11    28331.48    29858.37   1369.01 o 
  -7  18  11     1030.46     1499.62    342.37 o 
  -4  18  11      630.79      595.22    305.58 o 
  -1  18  11     2448.74     2189.42    359.47 o 
   2  18  11      237.07     -264.78    324.07 o 
   5  18  11       63.42     -220.59    441.90 o 
   8  18  11     8520.72    12380.33    982.85 o 
 -27  19  11     2205.15     3211.09    728.12 o 
 -24  19  11      845.18     1106.97    563.76 o 
 -21  19  11       12.48      549.96    447.03 o 
 -18  19  11      584.03      574.86    380.68 o 
 -15  19  11    14264.94    14075.67    766.68 o 
 -12  19  11     2958.07     2401.01    360.11 o 
  -9  19  11      243.62      305.42    299.23 o 
  -6  19  11     6943.26     5781.83    521.00 o 
  -3  19  11      416.99      812.55    356.86 o 
   0  19  11     8514.32     9359.84    686.51 o 
   3  19  11      719.04      699.62    479.58 o 
   6  19  11       75.26      -18.22    471.30 o 
 -26  20  11      107.99      618.25    584.78 o 
 -23  20  11     1559.70     2212.11    726.43 o 
 -20  20  11     2800.25     3802.63    629.36 o 
 -17  20  11    19626.25    20755.99    961.09 o 
 -14  20  11     2123.70     1981.18    397.64 o 
 -11  20  11     1657.35     1295.51    336.37 o 
  -8  20  11    10798.56    12065.67    776.87 o 
  -5  20  11     9241.27     9139.71    751.74 o 
  -2  20  11       25.02      298.58    405.87 o 
   1  20  11     5069.08     5317.62    697.73 o 
   4  20  11      680.27      756.68    493.99 o 
   7  20  11      186.07      839.48    636.20 o 
 -25  21  11       84.94      -48.74    564.86 o 
 -22  21  11     7719.81     8364.50    861.32 o 
 -19  21  11     2172.15     1736.39    475.03 o 
 -16  21  11     7497.97     8696.67    658.31 o 
 -13  21  11    15477.30    14333.82    800.59 o 
 -10  21  11    38700.53    37572.88   1229.66 o 
  -7  21  11     2895.25     3688.49    472.36 o 
  -4  21  11     6101.65     5893.76    570.38 o 
  -1  21  11        1.84      274.06    382.95 o 
   2  21  11     5644.27     3670.94    622.33 o 
   5  21  11     7547.53    10328.88    937.26 o 
 -24  22  11    12825.01    13713.73   1123.94 o 
 -21  22  11        4.19      733.44    457.47 o 
 -18  22  11       60.04     -515.52    391.63 o 
 -15  22  11     2466.46     2528.66    539.01 o 
 -12  22  11      841.61      389.76    355.27 o 
  -9  22  11     6646.47     7843.53    635.29 o 
  -6  22  11    19017.58    16515.86    877.77 o 
  -3  22  11    13077.36    11105.45   1175.75 o 
   0  22  11     2946.93     4033.31    653.07 o 
   3  22  11     3001.53     2255.10    609.42 o 
 -23  23  11    20421.15    24824.31   1323.34 o 
 -20  23  11       25.89      421.50    454.96 o 
 -17  23  11    39311.42    41909.93   1793.91 o 
 -14  23  11       34.40      160.84    368.95 o 
 -11  23  11      936.17      985.49    398.29 o 
  -8  23  11     4509.84     5030.23    560.52 o 
  -5  23  11     4637.36     3463.00    573.05 o 
  -2  23  11      927.32      823.79    463.30 o 
   1  23  11     4128.23     3964.89    917.35 o 
 -22  24  11     1242.48      940.49    529.56 o 
 -19  24  11     3406.53     2821.05    577.64 o 
 -16  24  11     7826.83     9986.75    779.32 o 
 -13  24  11     5077.59     3433.18    537.80 o 
 -10  24  11     3694.80     3805.49    538.23 o 
  -7  24  11      883.38      406.96    401.43 o 
  -4  24  11     2368.46     2013.25    570.35 o 
  -1  24  11     2048.10     2027.06    615.82 o 
 -21  25  11     1039.19     1346.88    540.71 o 
 -18  25  11     8455.55     9197.39    916.45 o 
 -15  25  11     2329.70     2079.59    500.04 o 
 -12  25  11      124.49      -84.61    426.65 o 
  -9  25  11    16105.34    15543.04    925.73 o 
  -6  25  11      322.61      100.60    461.39 o 
  -3  25  11     1980.40     3248.00   1062.56 o 
 -20  26  11     7131.20     8746.40   1086.56 o 
 -17  26  11      947.80     1550.22    567.98 o 
 -14  26  11     1378.39     1539.31    508.74 o 
 -11  26  11    10934.25    12415.45    923.74 o 
  -8  26  11     1719.93     1678.39    553.12 o 
  -5  26  11      808.04      295.11    521.67 o 
 -19  27  11        0.74     -222.17    518.69 o 
 -16  27  11      286.70      839.61    539.25 o 
 -13  27  11      739.05     1759.57    557.26 o 
 -10  27  11     2745.62     2181.88    551.04 o 
  -7  27  11      106.78      277.99    578.15 o 
 -15  28  11     2689.00     3665.85   1078.13 o 
 -12  28  11     3133.18     2969.56    713.18 o 
   0   0  12    61063.03    55797.81   2686.18 o 
   1   1  12     4160.31     4610.26    285.82 o 
  -1   2  12       29.30      425.55    175.67 o 
   2   2  12    25426.34    26072.38    691.04 o 
  -3   3  12     5294.51     4247.28    308.72 o 
   0   3  12    14185.49    15035.11    506.78 o 
   3   3  12    52565.24    56069.85   1161.81 o 
  -5   4  12        6.09       -7.69    104.03 o 
  -2   4  12     1572.35     3377.49    241.42 o 
   1   4  12      278.09      585.31    125.52 o 
   4   4  12    17565.14    17608.08    661.30 o 
  -7   5  12     2189.19     3465.42    260.33 o 
  -4   5  12    23213.45    23854.16    637.55 o 
  -1   5  12    44114.87    47361.74   1001.69 o 
   2   5  12     3270.29     3332.47    245.97 o 
   5   5  12        3.71      215.88    165.54 o 
  -9   6  12     9289.64    10853.00    502.50 o 
  -6   6  12    10470.92    11048.47    449.21 o 
  -3   6  12    14771.42    13570.22    416.16 o 
   0   6  12   152931.03   149854.80   3056.18 o 
   3   6  12    33797.93    34161.02    821.04 o 
   6   6  12     3882.96     3797.93    320.80 o 
 -11   7  12     3135.97     2898.19    289.44 o 
  -8   7  12    16458.97    16329.03    566.45 o 
  -5   7  12    39831.52    40374.47   1089.52 o 
  -2   7  12     7707.56     9371.73    401.79 o 
   1   7  12     2076.91     2905.90    237.64 o 
   4   7  12   120475.90   121018.06   2428.13 o 
   7   7  12    26402.14    26453.57    854.41 o 
 -13   8  12    14930.42    15887.04    623.58 o 
 -10   8  12     7744.81     7364.12    399.16 o 
  -7   8  12    81970.42    80786.19   1882.25 o 
  -4   8  12     3026.95     4580.08    275.14 o 
  -1   8  12    52627.75    53055.32   1219.56 o 
   2   8  12     6632.47     5490.54    302.23 o 
   5   8  12      628.43      357.40    288.69 o 
   8   8  12     9830.17    10955.04    599.39 o 
 -15   9  12     5344.56     3793.34    488.37 o 
 -12   9  12     2307.28     1758.03    262.60 o 
  -9   9  12      439.53      495.08    186.02 o 
  -6   9  12    98623.62    99217.81   2125.06 o 
  -3   9  12    11187.34    11349.71    425.87 o 
   0   9  12     8117.33     8632.59    380.05 o 
   3   9  12    16835.78    15338.98    641.58 o 
   6   9  12     6230.16     6588.09    441.36 o 
   9   9  12       22.78      964.09    312.58 o 
 -17  10  12     2757.98     1775.24    340.09 o 
 -14  10  12      731.96      867.54    326.15 o 
 -11  10  12     5675.66     6741.51    403.93 o 
  -8  10  12     2358.31     3335.79    288.22 o 
  -5  10  12      193.54      736.75    176.04 o 
  -2  10  12        4.82      253.10    165.66 o 
   1  10  12    51825.70    51709.86   1171.38 o 
   4  10  12    13930.81    13471.83    503.13 o 
   7  10  12     2644.64     2408.21    368.67 o 
  10  10  12       10.99     -266.79    293.03 o 
 -19  11  12    22889.98    27568.71   1044.44 o 
 -16  11  12    20547.47    23007.87    889.82 o 
 -13  11  12    15760.16    15029.39    623.95 o 
 -10  11  12     9105.35     9075.85    459.49 o 
  -7  11  12      201.69      377.73    172.53 o 
  -4  11  12       98.30      703.36    185.62 o 
  -1  11  12     8088.78     6440.87    338.54 o 
   2  11  12        4.26      777.21    202.91 o 
   5  11  12       25.40      201.51    245.75 o 
   8  11  12     2107.26     2244.70    399.84 o 
  11  11  12     6691.59     9076.52    773.44 o 
 -21  12  12     3145.72     2023.11    442.21 o 
 -18  12  12    19209.95    18040.53    920.63 o 
 -15  12  12      392.33       -2.90    250.16 o 
 -12  12  12    24083.82    23426.33    851.57 o 
  -9  12  12     9538.43     8097.75    404.77 o 
  -6  12  12      495.10      179.13    171.25 o 
  -3  12  12     3361.13     3630.41    326.08 o 
   0  12  12     1290.87     1986.85    229.66 o 
   3  12  12        0.32      251.12    222.39 o 
   6  12  12     6046.38     5428.93    421.22 o 
   9  12  12       15.57      768.36    419.04 o 
  12  12  12      831.83      973.90    542.15 o 
 -23  13  12      581.94      443.33    406.67 o 
 -20  13  12     3358.99     3190.40    483.06 o 
 -17  13  12     4902.44     6050.92    671.51 o 
 -14  13  12      900.06      867.39    269.84 o 
 -11  13  12    12615.02    12080.83    552.72 o 
  -8  13  12     6076.24     5350.86    384.30 o 
  -5  13  12     4250.93     3715.09    350.82 o 
  -2  13  12      546.83      582.75    216.21 o 
   1  13  12     5661.45     5296.58    387.94 o 
   4  13  12     1991.48     2820.82    366.47 o 
   7  13  12     1797.22     2237.52    375.55 o 
  10  13  12     1290.11     1166.23    476.89 o 
  13  13  12      146.48      538.08    528.33 o 
 -25  14  12       62.87      192.58    480.85 o 
 -22  14  12    31689.39    37349.94   1473.71 o 
 -19  14  12      224.22      100.75    307.39 o 
 -16  14  12     3465.75     3233.70    475.76 o 
 -13  14  12     9554.67    10851.91    555.08 o 
 -10  14  12     3706.85     3205.75    298.84 o 
  -7  14  12     3238.59     3509.37    343.26 o 
  -4  14  12     1679.83     1185.40    281.00 o 
  -1  14  12    54312.50    53545.95   1343.32 o 
   2  14  12     2786.00     3470.22    429.93 o 
   5  14  12      721.43     1152.54    367.37 o 
   8  14  12     1111.19     1866.16    468.66 o 
  11  14  12     5865.16     8504.95    864.38 o 
 -27  15  12     1083.84     2369.61    687.22 o 
 -24  15  12       24.47     -470.19    417.99 o 
 -21  15  12     6006.31     7016.73    652.86 o 
 -18  15  12      321.68      300.09    304.68 o 
 -15  15  12     8878.66     9148.51    806.25 o 
 -12  15  12      491.44      515.30    251.73 o 
  -9  15  12     2839.50     2423.80    358.17 o 
  -6  15  12     7503.49     7817.99    480.15 o 
  -3  15  12     1187.88      812.66    272.61 o 
   0  15  12     1276.30     2155.04    348.50 o 
   3  15  12     9508.97    11636.44    639.95 o 
   6  15  12    76839.54    84754.04   2350.50 o 
   9  15  12      487.70      809.44    514.57 o 
  12  15  12       56.02      938.51    560.87 o 
 -26  16  12     1220.88      158.50    502.62 o 
 -23  16  12     8040.59     8244.23    731.75 o 
 -20  16  12    15751.39    17107.94    931.51 o 
 -17  16  12     1094.44      930.73    342.21 o 
 -14  16  12    27084.95    28573.20   1136.04 o 
 -11  16  12     3319.00     4109.56    434.65 o 
  -8  16  12    16563.39    17737.50    724.15 o 
  -5  16  12     8616.44     7428.68    526.89 o 
  -2  16  12     3830.32     5159.26    438.60 o 
   1  16  12     1333.82     1672.49    337.40 o 
   4  16  12      230.86      130.94    311.11 o 
   7  16  12      681.19      536.02    428.32 o 
  10  16  12    19269.99    26501.71   2724.23 o 
 -25  17  12        2.21      149.16    482.12 o 
 -22  17  12      609.75      307.26    450.32 o 
 -19  17  12     3077.85     2771.28    522.19 o 
 -16  17  12    19626.68    17418.33    892.38 o 
 -13  17  12     5476.51     4667.05    468.29 o 
 -10  17  12    10151.84    10303.69    639.05 o 
  -7  17  12    18792.21    19103.43    836.82 o 
  -4  17  12    10300.54     9785.97    622.21 o 
  -1  17  12        2.54      275.63    269.42 o 
   2  17  12     4758.41     5026.05    481.63 o 
   5  17  12       47.96      438.91    397.78 o 
   8  17  12      996.89      341.31    518.87 o 
 -27  18  12    15994.25    16792.08   1242.99 o 
 -24  18  12       69.29     -327.58    465.26 o 
 -21  18  12       17.05     -150.03    426.07 o 
 -18  18  12     5380.06     5061.56    562.88 o 
 -15  18  12    16391.07    17203.38    831.86 o 
 -12  18  12     1265.07      965.15    318.02 o 
  -9  18  12     1341.42      957.56    298.71 o 
  -6  18  12      393.07      882.12    454.84 o 
  -3  18  12     5933.05     5479.60    649.49 o 
   0  18  12    10192.62    10384.79    642.93 o 
   3  18  12      770.98      433.02    377.22 o 
   6  18  12     2387.88     2270.68    598.33 o 
   9  18  12      871.15      678.86    643.05 o 
 -26  19  12     4103.59     3730.09    737.52 o 
 -23  19  12     1314.62     2130.97    590.52 o 
 -20  19  12     9105.14    10624.53    893.08 o 
 -17  19  12     5588.41     5927.94    562.25 o 
 -14  19  12        1.16      -45.85    297.21 o 
 -11  19  12    27221.77    23817.03    976.35 o 
  -8  19  12      567.77      308.20    309.51 o 
  -5  19  12     2824.00     2512.22    435.06 o 
  -2  19  12     4955.03     4641.15    560.53 o 
   1  19  12       43.05       88.26    421.23 o 
   4  19  12       92.53      217.35    472.31 o 
   7  19  12     5081.30     6918.11    790.57 o 
 -25  20  12      311.90      921.07    664.65 o 
 -22  20  12      565.54      799.45    504.96 o 
 -19  20  12     8823.69     7424.04    766.48 o 
 -16  20  12     1972.96     1151.76    380.39 o 
 -13  20  12    10903.19    11295.25    708.68 o 
 -10  20  12     2577.54     3156.22    557.35 o 
  -7  20  12        6.48      161.34    335.50 o 
  -4  20  12     1171.53      888.66    354.42 o 
  -1  20  12     6721.54     7206.43    629.66 o 
   2  20  12     1764.96     1262.73    528.50 o 
   5  20  12     3326.04     2887.02    621.03 o 
 -24  21  12     5054.37     4602.47    916.80 o 
 -21  21  12      588.47      806.00    499.52 o 
 -18  21  12     1578.18     1714.60    435.86 o 
 -15  21  12     2995.08     3878.38    504.61 o 
 -12  21  12     6849.65     5921.75    558.29 o 
  -9  21  12    25681.85    27646.01   1107.61 o 
  -6  21  12      136.84      371.37    384.40 o 
  -3  21  12     1425.39     1546.86    505.54 o 
   0  21  12     1399.56     1585.57    470.24 o 
   3  21  12     6476.38     7274.82    811.38 o 
 -23  22  12     1807.45     2035.80    631.20 o 
 -20  22  12     4605.99     6215.33    827.07 o 
 -17  22  12       20.15       42.52    363.72 o 
 -14  22  12     1809.24     1716.57    428.10 o 
 -11  22  12     2289.21     2591.82    434.91 o 
  -8  22  12     8785.37     8060.49    648.60 o 
  -5  22  12      542.33     1060.49    412.93 o 
  -2  22  12    41242.45    49298.55   1989.17 o 
   1  22  12       81.12       92.03    496.20 o 
 -25  23  12        1.53      725.35    644.16 o 
 -22  23  12    12377.74    13646.96   1022.92 o 
 -19  23  12      147.62      517.70    474.28 o 
 -16  23  12     1047.16      267.22    391.64 o 
 -13  23  12     3629.97     3403.46    504.83 o 
 -10  23  12        8.94     -216.82    352.44 o 
  -7  23  12      499.02      618.25    466.70 o 
  -4  23  12     4660.42     4540.80    618.87 o 
  -1  23  12     3424.07     3115.49    557.12 o 
   2  23  12     2464.30     2448.87    861.14 o 
 -24  24  12     7491.29     8648.51    896.61 o 
 -21  24  12     1631.08     1891.73    569.64 o 
 -18  24  12      406.57     1013.28    494.37 o 
 -15  24  12     7673.66     8340.69    961.43 o 
 -12  24  12     2690.03     2186.44    527.90 o 
  -9  24  12     4344.90     5042.23    606.88 o 
  -6  24  12     2347.85     1403.90    502.80 o 
  -3  24  12      420.09     1152.89    486.50 o 
   0  24  12      506.28      190.12    596.79 o 
 -23  25  12       56.16      321.82    563.87 o 
 -20  25  12       38.94     -163.06    509.00 o 
 -17  25  12     5060.79     6594.78    756.27 o 
 -14  25  12     2826.62     2172.08    506.70 o 
 -11  25  12     2361.33     3105.47    595.59 o 
  -8  25  12     2112.66     2199.62    524.77 o 
  -5  25  12      410.53      636.91    504.14 o 
  -2  25  12     4325.93     5834.19    850.76 o 
 -19  26  12     9505.72     9945.28    900.17 o 
 -16  26  12     2616.55     2673.89    547.71 o 
 -13  26  12      119.47      207.34    472.53 o 
 -10  26  12     8358.70     7949.84    802.49 o 
  -7  26  12      631.25        8.97    500.62 o 
 -18  27  12       52.86      261.19    526.13 o 
 -15  27  12      246.92      621.28    531.61 o 
 -12  27  12    14985.48    15599.92   1063.31 o 
  -9  27  12     2559.01     1850.13    752.24 o 
  -1   1  13     6889.89     9416.43    488.89 o 
  -3   2  13    44864.43    47392.11    994.82 o 
   0   2  13      737.12      347.95    141.92 o 
  -5   3  13    25529.49    26564.42   1141.12 o 
  -2   3  13    15194.47    17701.34    473.28 o 
   1   3  13    58599.29    62261.05   1531.73 o 
  -7   4  13     7189.24     6683.05    366.52 o 
  -4   4  13     2314.82     1814.10    221.62 o 
  -1   4  13     6209.79     6214.82    285.16 o 
   2   4  13    14513.43    17059.30    467.78 o 
  -9   5  13     1938.17     2048.72    230.55 o 
  -6   5  13    30525.46    30250.16    797.43 o 
  -3   5  13    17631.94    14577.64    511.61 o 
   0   5  13        2.71      740.62    157.11 o 
   3   5  13     4203.59     3928.07    272.51 o 
 -11   6  13      724.89      599.28    222.68 o 
  -8   6  13    22763.65    22326.31    687.27 o 
  -5   6  13    10126.33    11069.04    508.20 o 
  -2   6  13     5726.17     4575.53    222.86 o 
   1   6  13    59340.48    63699.27   1416.02 o 
   4   6  13    26736.29    24596.35    704.89 o 
 -13   7  13        0.38      573.43    223.59 o 
 -10   7  13     8389.48     9091.26    439.67 o 
  -7   7  13     2303.56     2401.74    235.03 o 
  -4   7  13     3023.56     4000.30    371.68 o 
  -1   7  13      264.22      815.30    164.53 o 
   2   7  13    39912.93    41100.18    951.55 o 
   5   7  13    16210.57    15412.97    820.80 o 
 -15   8  13     3638.84     3757.55    365.58 o 
 -12   8  13      273.36       76.02    195.02 o 
  -9   8  13    58400.39    52903.37   1338.14 o 
  -6   8  13      278.90      949.58    191.93 o 
  -3   8  13     3789.43     3057.81    241.89 o 
   0   8  13     3139.28     2798.95    310.82 o 
   3   8  13      278.14      303.81    172.19 o 
   6   8  13     1255.63     1205.66    258.43 o 
 -17   9  13    14551.71    14940.30    719.60 o 
 -14   9  13    10158.90    11886.96    563.51 o 
 -11   9  13    96623.27    93557.23   2202.26 o 
  -8   9  13    15981.98    16471.80    593.57 o 
  -5   9  13    24851.00    23435.17    672.95 o 
  -2   9  13    39802.88    36672.49    982.55 o 
   1   9  13     8359.24     8354.70    369.85 o 
   4   9  13    19545.82    20014.24    636.99 o 
   7   9  13    18965.53    18240.42    876.39 o 
 -19  10  13     2133.17     2471.90    403.76 o 
 -16  10  13     7489.78     6843.92    503.80 o 
 -13  10  13      898.10      650.60    290.22 o 
 -10  10  13    27336.89    25919.57    813.47 o 
  -7  10  13    13878.75    13953.96    509.39 o 
  -4  10  13      470.35      408.27    162.34 o 
  -1  10  13     9672.19     8545.02    394.19 o 
   2  10  13     7058.54     7294.90    395.85 o 
   5  10  13       98.61      266.75    233.39 o 
   8  10  13    10608.87     9824.33    821.12 o 
 -21  11  13     2954.29     2595.02    531.44 o 
 -18  11  13     9579.13     7979.53    568.47 o 
 -15  11  13    14574.29    16636.69    746.92 o 
 -12  11  13    38593.35    39992.30   1125.92 o 
  -9  11  13     1145.64     1819.77    251.10 o 
  -6  11  13    13733.93    15586.00    545.25 o 
  -3  11  13     3389.94     3329.25    302.98 o 
   0  11  13       13.39      632.48    192.02 o 
   3  11  13      567.15      757.80    223.22 o 
   6  11  13       35.50       51.13    253.44 o 
   9  11  13      461.64      855.72    356.89 o 
 -23  12  13     1992.64     1667.83    525.73 o 
 -20  12  13     1294.97     1141.87    361.65 o 
 -17  12  13      546.46     1621.96    338.94 o 
 -14  12  13    14214.48    13921.95    748.57 o 
 -11  12  13    25372.94    24197.95    813.92 o 
  -8  12  13     7877.88     6583.41    373.02 o 
  -5  12  13     1191.35     1070.12    208.81 o 
  -2  12  13    18138.78    17641.78    584.63 o 
   1  12  13    12621.75    13021.31    481.77 o 
   4  12  13      500.03      813.79    263.64 o 
   7  12  13     6819.28     7858.44    547.23 o 
  10  12  13     6418.12     7351.03   1125.54 o 
 -25  13  13     3480.15     4528.90    849.45 o 
 -22  13  13      878.33      414.27    404.97 o 
 -19  13  13    11446.04     9143.77    691.73 o 
 -16  13  13     3520.78     3507.11    396.13 o 
 -13  13  13     9188.91     9818.73    618.14 o 
 -10  13  13    41778.53    40734.78   1072.49 o 
  -7  13  13      176.19      390.79    196.24 o 
  -4  13  13     1796.25      986.26    235.66 o 
  -1  13  13    24683.06    23938.68    774.10 o 
   2  13  13     2943.13     1768.34    330.77 o 
   5  13  13     1058.77      630.57    300.43 o 
   8  13  13     6676.46     8325.53    777.37 o 
  11  13  13      108.95      370.56    481.66 o 
 -27  14  13    12400.73    17012.01   2186.84 o 
 -24  14  13     3829.03     4445.20    633.52 o 
 -21  14  13     7765.39     9547.09    743.05 o 
 -18  14  13     1423.07     1434.04    389.89 o 
 -15  14  13      154.22       48.79    263.04 o 
 -12  14  13     1587.46     2024.22    324.07 o 
  -9  14  13     2260.58     2631.98    296.16 o 
  -6  14  13    43784.21    43047.97   1202.65 o 
  -3  14  13    45101.93    43885.77   1231.08 o 
   0  14  13     1689.23     2174.14    310.64 o 
   3  14  13     5432.79     6076.03    539.39 o 
   6  14  13      347.29     1150.55    331.23 o 
   9  14  13      359.41      622.46    442.05 o 
  12  14  13     1635.99     1112.93    597.15 o 
 -26  15  13     5948.46     5332.69    806.01 o 
 -23  15  13      752.44      612.21    449.09 o 
 -20  15  13     4676.85     4688.39    562.18 o 
 -17  15  13    19383.34    18322.34    828.75 o 
 -14  15  13     8567.14     9419.42    576.11 o 
 -11  15  13      973.65       89.22    233.82 o 
  -8  15  13      156.63      127.75    219.23 o 
  -5  15  13       62.76      367.42    256.07 o 
  -2  15  13    10133.88    10200.33    777.94 o 
   1  15  13    34620.86    37005.06   1153.41 o 
   4  15  13    12851.69    14320.79    722.59 o 
   7  15  13      618.02      780.92    443.39 o 
  10  15  13     2708.01     3931.38    673.21 o 
 -25  16  13      895.04      668.80    492.31 o 
 -22  16  13     1704.48     2042.58    573.44 o 
 -19  16  13    37384.70    39570.83   1343.08 o 
 -16  16  13      153.85      394.87    325.86 o 
 -13  16  13      586.16      489.03    284.59 o 
 -10  16  13    10730.94    11728.77    602.83 o 
  -7  16  13     2169.64     2132.02    325.63 o 
  -4  16  13      879.21      974.88    310.00 o 
  -1  16  13     1182.35      590.74    272.74 o 
   2  16  13     2479.35     2349.92    380.76 o 
   5  16  13      879.12      811.44    356.56 o 
   8  16  13     7743.51     9409.25    906.35 o 
  11  16  13     4859.13     5309.24    813.02 o 
 -27  17  13       56.58      326.77    802.91 o 
 -24  17  13     1688.68     1284.12    595.68 o 
 -21  17  13      312.31     -292.16    420.34 o 
 -18  17  13     1731.43     1814.45    423.78 o 
 -15  17  13     5911.77     9154.86    949.47 o 
 -12  17  13    23559.75    24112.61    903.60 o 
  -9  17  13      142.99      -82.35    252.03 o 
  -6  17  13        1.77     -247.17    262.37 o 
  -3  17  13        9.60      659.85    287.55 o 
   0  17  13       18.41      101.33    290.39 o 
   3  17  13     2375.33     2195.65    418.85 o 
   6  17  13       76.36      790.96    455.57 o 
   9  17  13       37.93      862.47    667.97 o 
 -26  18  13      297.49      487.84    751.72 o 
 -23  18  13     7212.47     5993.46   1067.41 o 
 -20  18  13     8382.00     9362.63   1030.55 o 
 -17  18  13     9488.83     9813.52    912.38 o 
 -14  18  13     3624.09     4104.67    477.83 o 
 -11  18  13     8687.58     8515.34    566.22 o 
  -8  18  13      437.30      633.70    289.60 o 
  -5  18  13       17.08      713.15    356.58 o 
  -2  18  13      126.96       97.10    278.96 o 
   1  18  13        0.98      362.41    328.71 o 
   4  18  13      615.44      978.50    498.85 o 
   7  18  13     6066.45     7914.65   1015.75 o 
 -25  19  13     2671.55     2697.44    772.45 o 
 -22  19  13     3099.47     4134.47    874.53 o 
 -19  19  13      328.80     -333.39    502.52 o 
 -16  19  13    10217.21    11027.21    738.97 o 
 -13  19  13      113.33      295.27    310.94 o 
 -10  19  13     1282.77     1417.16    359.45 o 
  -7  19  13     2865.08     3535.63    447.08 o 
  -4  19  13     2867.42     2182.60    399.22 o 
  -1  19  13     6120.64     6465.40    594.70 o 
   2  19  13     7279.46     7295.24   1014.39 o 
   5  19  13      540.85     -468.49    517.45 o 
 -24  20  13     7881.81     6228.49   1095.69 o 
 -21  20  13     2075.17     2223.55    598.63 o 
 -18  20  13     1777.62     1511.37    424.54 o 
 -15  20  13       24.12      -18.30    336.10 o 
 -12  20  13    11148.17    10268.61    683.06 o 
  -9  20  13     1174.36      535.10    393.27 o 
  -6  20  13     2716.31     2724.76    431.46 o 
  -3  20  13      689.84      454.20    391.43 o 
   0  20  13     1810.53     2340.50    467.87 o 
   3  20  13     1245.51      537.60    528.71 o 
   6  20  13    11789.66    13784.64   1046.11 o 
 -23  21  13      571.80     -466.10    572.97 o 
 -20  21  13       87.35      545.31    456.37 o 
 -17  21  13     1695.93     1262.91    409.98 o 
 -14  21  13    41082.20    41503.88   1512.45 o 
 -11  21  13     5445.87     5339.49    548.72 o 
  -8  21  13     3665.55     4553.11    572.86 o 
  -5  21  13      350.30      460.38    401.63 o 
  -2  21  13     3744.47     3724.74    526.95 o 
   1  21  13      130.64      455.89    475.80 o 
   4  21  13      186.92      695.20    559.22 o 
 -25  22  13     1652.47      558.53    711.57 o 
 -22  22  13     1804.37     1693.49    683.02 o 
 -19  22  13     3226.75     2827.84    638.32 o 
 -16  22  13     1903.65     1827.30    452.05 o 
 -13  22  13     1068.60      506.02    379.09 o 
 -10  22  13      388.37      679.24    432.47 o 
  -7  22  13    23722.63    27004.19   1234.13 o 
  -4  22  13    15474.19    19104.77   1167.76 o 
  -1  22  13       24.87      864.81    442.37 o 
   2  22  13       32.26     -295.98    510.24 o 
 -24  23  13     1778.84     2592.88    846.36 o 
 -21  23  13      212.01      -73.88    512.90 o 
 -18  23  13    14621.90    15247.13   1015.25 o 
 -15  23  13    44649.70    50851.76   1694.49 o 
 -12  23  13     5037.01     5916.47    612.33 o 
  -9  23  13      211.36      416.72    398.48 o 
  -6  23  13      873.90      900.09    471.59 o 
  -3  23  13     1694.44     1636.23    486.02 o 
   0  23  13    22750.40    24649.70   1884.93 o 
 -23  24  13      631.12      562.87    658.72 o 
 -20  24  13     7047.28     6303.63    833.12 o 
 -17  24  13        3.79     -122.47    412.29 o 
 -14  24  13     1681.48     1194.84    452.83 o 
 -11  24  13       75.67      -76.10    418.21 o 
  -8  24  13    12711.93    14203.12   1116.69 o 
  -5  24  13     1232.44     1503.89    529.14 o 
  -2  24  13        6.67      250.28    588.59 o 
 -22  25  13      118.08      664.83    611.40 o 
 -19  25  13      644.77      716.93    601.79 o 
 -16  25  13      563.44      592.00    451.13 o 
 -13  25  13       41.09      464.06    469.16 o 
 -10  25  13      745.03      439.08    437.63 o 
  -7  25  13       52.84     -469.59    453.17 o 
  -4  25  13      488.33      394.69    495.58 o 
 -18  26  13     4034.44     3138.68    718.29 o 
 -15  26  13        0.60      528.49    459.92 o 
 -12  26  13      457.02     -208.42    479.29 o 
  -9  26  13      359.19      937.39    496.02 o 
  -6  26  13      223.35      557.80    530.94 o 
 -17  27  13     8602.55    11705.20   1081.47 o 
 -14  27  13     1503.92      607.52    579.73 o 
 -11  27  13       45.97     -660.82    511.81 o 
   0   1  14      107.01      179.43    208.25 o 
  -2   2  14    27026.07    28196.41    741.50 o 
   1   2  14     4737.44     4475.65    412.48 o 
  -4   3  14    42969.15    40264.89   1176.35 o 
  -1   3  14    11435.65    13405.91    569.14 o 
   2   3  14     9312.61     9390.36    457.77 o 
  -6   4  14      692.14     1106.07    169.00 o 
  -3   4  14     5299.90     4274.26    313.04 o 
   0   4  14    91779.52    91327.45   2019.64 o 
   3   4  14     3681.61     4086.79    396.42 o 
  -8   5  14      423.56      871.22    196.04 o 
  -5   5  14    80018.58    74511.25   2016.50 o 
  -2   5  14     3751.09     4526.40    379.99 o 
   1   5  14     6621.85     6411.95    322.69 o 
   4   5  14    13882.56    12658.14    470.51 o 
 -10   6  14    22716.61    22274.77    726.31 o 
  -7   6  14     6971.20     8196.56    395.04 o 
  -4   6  14    23434.08    25505.43    701.54 o 
  -1   6  14     1186.64     1444.40    169.08 o 
   2   6  14    46612.53    46542.28   1177.81 o 
   5   6  14     2433.15     3136.23    296.90 o 
 -12   7  14    20933.02    21728.21    749.73 o 
  -9   7  14     2858.24     3643.05    291.94 o 
  -6   7  14     9460.17     9772.82    435.92 o 
  -3   7  14    19125.97    18112.82    567.66 o 
   0   7  14      297.70      366.89    158.52 o 
   3   7  14     1486.46     2011.70    315.56 o 
   6   7  14    95306.81    95669.48   2271.45 o 
 -14   8  14    34838.15    33904.24   1023.64 o 
 -11   8  14     2290.15     2481.06    280.08 o 
  -8   8  14      173.67      481.82    191.97 o 
  -5   8  14    58387.85    57968.22   1403.58 o 
  -2   8  14      277.29      274.51    151.60 o 
   1   8  14     2400.45     3664.28    276.18 o 
   4   8  14    57617.03    56577.31   1353.60 o 
   7   8  14    10176.45     8903.60    508.37 o 
 -16   9  14     2986.26     3741.77    402.33 o 
 -13   9  14      385.67      577.45    239.82 o 
 -10   9  14     7111.83     6391.28    390.72 o 
  -7   9  14      706.37     1096.79    273.11 o 
  -4   9  14       14.86      337.17    168.25 o 
  -1   9  14        6.42      -34.65    161.15 o 
   2   9  14    69792.43    65308.87   1431.20 o 
   5   9  14     5049.66     5047.94    390.57 o 
   8   9  14      115.01       87.25    284.82 o 
 -18  10  14     2503.99     2557.01    401.31 o 
 -15  10  14       80.35       52.74    238.52 o 
 -12  10  14    27414.46    27683.71    882.91 o 
  -9  10  14     1724.35     1946.41    255.13 o 
  -6  10  14     7981.59     8927.49    469.67 o 
  -3  10  14    11484.24    11091.99    482.62 o 
   0  10  14     2853.68     1397.33    211.93 o 
   3  10  14      295.10      601.55    211.85 o 
   6  10  14    11419.86    12792.72    656.71 o 
   9  10  14    27149.22    28553.85   1083.90 o 
 -20  11  14     1334.91     2223.28    411.17 o 
 -17  11  14     5820.84     5947.84    506.31 o 
 -14  11  14      925.70      188.37    240.23 o 
 -11  11  14    12490.61    11507.18    677.55 o 
  -8  11  14    17064.98    15055.90    549.68 o 
  -5  11  14     7947.99     8048.98    395.66 o 
  -2  11  14    11253.86    12035.30    465.26 o 
   1  11  14     2925.32     3897.74    412.89 o 
   4  11  14    18847.27    17946.16    666.17 o 
   7  11  14    11191.81    11919.83    677.80 o 
  10  11  14      509.64     1016.26    412.31 o 
 -22  12  14     1056.16      335.19    421.96 o 
 -19  12  14       80.55      485.80    336.33 o 
 -16  12  14     1326.67      989.00    304.41 o 
 -13  12  14    87523.23    81641.97   2015.41 o 
 -10  12  14    22882.55    21734.26    751.56 o 
  -7  12  14    12804.83    14030.40    541.63 o 
  -4  12  14    19809.20    19439.00    691.53 o 
  -1  12  14    30885.65    30693.65    789.41 o 
   2  12  14      205.55      224.55    203.70 o 
   5  12  14     4589.69     3403.59    418.48 o 
   8  12  14     1263.86     1255.13    407.06 o 
  11  12  14     2099.01     1641.60    545.70 o 
 -24  13  14     8401.24     9120.07   1583.90 o 
 -21  13  14    22959.07    20565.88   1047.10 o 
 -18  13  14     2809.09     3113.64    423.29 o 
 -15  13  14     1724.00     1366.89    324.66 o 
 -12  13  14      732.58      829.62    266.16 o 
  -9  13  14     5708.77     5550.97    405.82 o 
  -6  13  14    15024.29    13992.74    707.88 o 
  -3  13  14      230.63      135.91    224.65 o 
   0  13  14       82.41      697.29    235.75 o 
   3  13  14    27833.23    31460.68   1032.38 o 
   6  13  14     8959.41     9773.27    970.94 o 
   9  13  14     8570.54    11891.75    926.42 o 
  12  13  14       24.31     -254.22    611.19 o 
 -26  14  14     1410.49     2137.43    742.04 o 
 -23  14  14      138.59      559.04    487.25 o 
 -20  14  14    12063.62    10276.65    683.72 o 
 -17  14  14    12625.30    13076.23    702.91 o 
 -14  14  14     5171.81     5898.85    441.94 o 
 -11  14  14      896.90     1838.11    363.52 o 
  -8  14  14    14131.08    12021.87    736.50 o 
  -5  14  14    20180.81    19924.98    805.14 o 
  -2  14  14        2.55      563.60    236.39 o 
   1  14  14      490.68      469.38    257.92 o 
   4  14  14     2332.79     1572.71    341.44 o 
   7  14  14     9898.49    10063.80    698.65 o 
  10  14  14     1443.14     1783.83    579.06 o 
  13  14  14       84.52     -954.39    636.26 o 
 -25  15  14     2718.20     2360.36    705.06 o 
 -22  15  14     3319.99     3937.72    574.58 o 
 -19  15  14     4106.14     3967.43    473.21 o 
 -16  15  14       39.69      238.21    290.08 o 
 -13  15  14       44.40      206.00    279.41 o 
 -10  15  14      270.11      856.20    272.84 o 
  -7  15  14      347.79       78.01    231.96 o 
  -4  15  14    23191.88    22838.24    901.96 o 
  -1  15  14     3193.22     3409.82    353.75 o 
   2  15  14     8515.38    10062.19    910.94 o 
   5  15  14    11969.38    13635.07    735.54 o 
   8  15  14      996.13     1693.12    624.99 o 
  11  15  14        9.92     -243.06    623.00 o 
 -24  16  14     5170.38     8103.73    858.61 o 
 -21  16  14     4456.67     4526.69    564.37 o 
 -18  16  14     1925.81     2450.98    458.31 o 
 -15  16  14       97.06      695.16    351.51 o 
 -12  16  14     1009.55     1901.61    336.03 o 
  -9  16  14     1293.95      934.90    277.98 o 
  -6  16  14    75748.22    75672.09   2070.19 o 
  -3  16  14     1548.46     1388.74    314.96 o 
   0  16  14    12954.08    13665.77    683.87 o 
   3  16  14     2927.20     3747.53    513.31 o 
   6  16  14       16.95     -214.60    392.35 o 
   9  16  14    11031.80    14929.45   1259.44 o 
 -26  17  14       50.23      212.93    660.68 o 
 -23  17  14     4790.94     6117.65   1067.90 o 
 -20  17  14      717.60      555.82    445.83 o 
 -17  17  14     4849.78     5315.93    564.46 o 
 -14  17  14     7391.65     8377.17    769.23 o 
 -11  17  14       38.97      441.02    328.65 o 
  -8  17  14    10681.03     7802.13    533.31 o 
  -5  17  14      415.27      443.31    301.58 o 
  -2  17  14     3642.07     4046.85    400.24 o 
   1  17  14    29791.20    32645.63   1132.03 o 
   4  17  14     4649.58     4511.94    540.07 o 
   7  17  14     6934.40     6928.85    749.56 o 
 -25  18  14     2215.16     2931.23    781.82 o 
 -22  18  14      104.55      -86.15    551.14 o 
 -19  18  14      340.94      772.54    412.70 o 
 -16  18  14      320.78      570.60    339.24 o 
 -13  18  14      935.28      590.30    321.66 o 
 -10  18  14     4902.58     5313.83    506.43 o 
  -7  18  14     1427.10     1964.78    497.63 o 
  -4  18  14      806.87      924.09    333.65 o 
  -1  18  14    10348.97    11858.08    680.71 o 
   2  18  14       97.57      110.21    328.35 o 
   5  18  14      581.80      352.83    518.25 o 
   8  18  14     9777.03    14678.00   3159.22 o 
 -24  19  14     2790.72     2836.91    759.57 o 
 -21  19  14      293.95      187.00    667.30 o 
 -18  19  14     4574.39     4593.97    577.59 o 
 -15  19  14      449.57      296.65    329.63 o 
 -12  19  14      345.82     -257.09    297.32 o 
  -9  19  14    19713.72    20811.49    874.44 o 
  -6  19  14     2712.03     2952.81    431.66 o 
  -3  19  14     8390.20    10213.86    699.22 o 
   0  19  14     5446.72     5344.42    773.27 o 
   3  19  14     1381.82     1117.70    554.39 o 
   6  19  14    14879.70    19909.71   1485.49 o 
 -23  20  14      461.52      194.66    586.33 o 
 -20  20  14     4741.04     5645.88   1067.09 o 
 -17  20  14      295.07      244.74    347.86 o 
 -14  20  14     3961.62     3092.29    484.32 o 
 -11  20  14      825.73      600.57    345.07 o 
  -8  20  14     1907.69     1657.01    398.21 o 
  -5  20  14      723.23     1365.37    392.79 o 
  -2  20  14    16956.01    16084.94    886.70 o 
   1  20  14     4253.30     4483.29    583.24 o 
   4  20  14     3198.89     3785.88    717.24 o 
 -25  21  14     1048.12     2071.96    783.80 o 
 -22  21  14     3999.77     3403.72   1124.13 o 
 -19  21  14      198.20      465.12    496.13 o 
 -16  21  14     8419.96     8675.52    678.34 o 
 -13  21  14     9138.71    10999.46    915.20 o 
 -10  21  14     3625.22     2861.87    499.00 o 
  -7  21  14      472.19      436.11    364.76 o 
  -4  21  14     3488.87     3455.11    745.85 o 
  -1  21  14        0.50      747.85    423.07 o 
   2  21  14       77.62     -102.55    524.80 o 
 -24  22  14     1133.64     1271.25    752.19 o 
 -21  22  14      176.88      389.48    530.63 o 
 -18  22  14      664.17     1082.73    472.29 o 
 -15  22  14     2285.79     1905.88    620.77 o 
 -12  22  14      790.48      567.70    397.38 o 
  -9  22  14    16827.28    17446.77    991.00 o 
  -6  22  14     9397.76    11087.19    979.05 o 
  -3  22  14      118.56      448.79    453.55 o 
   0  22  14     3843.86     4522.77    922.29 o 
 -23  23  14     2557.43     1864.41    664.64 o 
 -20  23  14      454.22       99.36    529.49 o 
 -17  23  14     2255.15     1779.28    508.36 o 
 -14  23  14     4080.68     4259.48    573.08 o 
 -11  23  14     1737.42     1909.12    499.71 o 
  -8  23  14     2937.40     3481.97    581.64 o 
  -5  23  14      113.33      209.85    446.03 o 
  -2  23  14     1165.74     1749.28    571.33 o 
 -22  24  14       40.23       41.94    577.47 o 
 -19  24  14     5828.21     6297.85    846.72 o 
 -16  24  14     2323.74     2100.21    901.42 o 
 -13  24  14      341.89      457.27    453.76 o 
 -10  24  14      772.08     1296.43    453.00 o 
  -7  24  14     9272.21    10454.96    849.31 o 
  -4  24  14      922.13     1080.03    483.87 o 
 -21  25  14       23.51     -416.13    587.54 o 
 -18  25  14     3785.62     2554.81    735.48 o 
 -15  25  14      574.67     2036.63    561.70 o 
 -12  25  14     2825.81     1933.97    780.70 o 
  -9  25  14     2308.50     2634.31    620.42 o 
  -6  25  14        3.24     -407.44    516.54 o 
 -17  26  14     5900.28     6750.68    906.11 o 
 -14  26  14     6893.57     6175.38    826.30 o 
 -11  26  14     7817.22     6794.09   1186.99 o 
  -8  26  14        0.26      173.56    559.32 o 
 -13  27  14       88.43     -241.49    550.11 o 
   0   0  15    32991.74    28389.20   1995.19 o 
   1   1  15     9027.33    10642.81    666.03 o 
  -1   2  15    10005.86     8938.70    448.96 o 
   2   2  15       51.71      431.59    142.04 o 
  -3   3  15    13482.96    10765.44    352.11 o 
   0   3  15    24637.54    23278.64    833.37 o 
   3   3  15    15258.94    15487.44    578.78 o 
  -5   4  15    54572.32    56979.41   1611.65 o 
  -2   4  15    17363.82    16413.31    544.36 o 
   1   4  15     2390.68     1931.36    200.15 o 
   4   4  15    12944.61    11381.38    465.95 o 
  -7   5  15      553.71     1361.56    201.31 o 
  -4   5  15     4571.60     6280.11    384.85 o 
  -1   5  15   102670.73    99231.36   2227.31 o 
   2   5  15   125766.17   124147.67   2755.84 o 
   5   5  15    21270.08    20255.10    688.49 o 
  -9   6  15     1838.14     2626.29    262.16 o 
  -6   6  15      725.35     1291.77    239.60 o 
  -3   6  15     6961.98     6366.98    642.83 o 
   0   6  15     6536.37     9161.25    395.99 o 
   3   6  15      747.58      927.94    207.58 o 
   6   6  15    63103.09    67106.31   1680.67 o 
 -11   7  15    73838.48    75281.70   1830.54 o 
  -8   7  15    12230.55    10706.97    579.17 o 
  -5   7  15    61412.02    58558.60   1405.04 o 
  -2   7  15     2996.01     2518.10    211.83 o 
   1   7  15    11762.22    12950.10    794.49 o 
   4   7  15     1192.24     2127.88    276.29 o 
   7   7  15     8770.12     8377.92    496.46 o 
 -13   8  15    61629.14    61585.95   1585.37 o 
 -10   8  15      996.67     1333.91    241.01 o 
  -7   8  15    40777.36    42928.85   1128.98 o 
  -4   8  15    17795.31    20685.04    639.53 o 
  -1   8  15     1205.02     1023.44    189.07 o 
   2   8  15    71352.84    69783.06   1509.53 o 
   5   8  15     1726.74     1903.45    267.01 o 
   8   8  15       24.93     -195.63    250.28 o 
 -15   9  15    66769.48    69647.65   1785.67 o 
 -12   9  15     6652.87     6624.93    426.92 o 
  -9   9  15     8153.87     8334.68    433.06 o 
  -6   9  15    31765.94    31414.62    841.44 o 
  -3   9  15     7144.90     6221.01    483.35 o 
   0   9  15       33.95      429.61    187.55 o 
   3   9  15     2278.46     2452.29    267.65 o 
   6   9  15      699.61      590.22    268.02 o 
   9   9  15      109.09      349.35    307.19 o 
 -17  10  15     4904.53     5850.17    662.17 o 
 -14  10  15     2621.38     1887.99    306.00 o 
 -11  10  15    17913.26    16970.18    659.57 o 
  -8  10  15    64880.18    61113.46   1438.86 o 
  -5  10  15      628.83     1032.81    197.91 o 
  -2  10  15     5143.81     5588.10    337.49 o 
   1  10  15     2191.14     2364.00    256.79 o 
   4  10  15      247.82      475.31    217.22 o 
   7  10  15      639.39     1080.64    328.02 o 
  10  10  15     3535.00     3450.41    468.24 o 
 -19  11  15     1080.63     1976.41    394.42 o 
 -16  11  15       62.67      508.11    276.44 o 
 -13  11  15     5896.55     6417.59    446.15 o 
 -10  11  15     1455.93     1577.41    266.69 o 
  -7  11  15       95.55       50.70    180.23 o 
  -4  11  15      787.52     1071.34    228.74 o 
  -1  11  15    65432.76    64675.34   1514.64 o 
   2  11  15    99073.24    97209.56   2052.86 o 
   5  11  15     7777.61    10034.17    602.23 o 
   8  11  15      858.99      975.31    348.42 o 
  11  11  15     1143.34      963.71    543.93 o 
 -21  12  15     1608.66     1506.22    498.79 o 
 -18  12  15     8988.46     8368.14    675.78 o 
 -15  12  15     2409.26     1953.57    324.44 o 
 -12  12  15     3163.44     3603.74    430.10 o 
  -9  12  15     4005.24     3661.83    317.69 o 
  -6  12  15    51943.64    52671.17   1289.88 o 
  -3  12  15     2393.32     2015.75    269.95 o 
   0  12  15    24053.47    24942.84    708.08 o 
   3  12  15     7085.85     7003.19    477.11 o 
   6  12  15    18817.86    17819.05    908.43 o 
   9  12  15      845.19      419.08    449.54 o 
  12  12  15     2249.29     3774.96    837.94 o 
 -23  13  15     5715.58     7560.70    982.16 o 
 -20  13  15     7090.61     8463.20    708.19 o 
 -17  13  15     6144.04     6927.51    544.69 o 
 -14  13  15     1881.60     2388.67    341.49 o 
 -11  13  15    25478.02    24186.04    841.69 o 
  -8  13  15        5.84      396.08    209.63 o 
  -5  13  15    23882.69    22991.47    858.17 o 
  -2  13  15    14541.51    15153.43    601.99 o 
   1  13  15      398.96      491.96    301.53 o 
   4  13  15     5172.60     3506.53    405.69 o 
   7  13  15    11681.70    11921.04    738.86 o 
  10  13  15     1738.92      881.69    582.12 o 
  13  13  15     6598.25     6749.23    978.22 o 
 -25  14  15      331.78     1424.68    664.03 o 
 -22  14  15      250.29      451.53    466.89 o 
 -19  14  15       42.47      245.08    397.27 o 
 -16  14  15      187.20      347.25    299.34 o 
 -13  14  15    15817.20    15897.06    693.11 o 
 -10  14  15    34794.48    34861.79   1070.66 o 
  -7  14  15     1154.67     1029.79    267.37 o 
  -4  14  15       62.60      692.30    280.75 o 
  -1  14  15        9.73       79.39    233.17 o 
   2  14  15        4.89      152.07    275.05 o 
   5  14  15     1334.31     1535.53    363.80 o 
   8  14  15     3939.89     3554.71    711.38 o 
  11  14  15     3546.06     3420.83    795.75 o 
 -24  15  15      137.24      -92.37    500.20 o 
 -21  15  15     4022.48     4378.16    639.93 o 
 -18  15  15     3523.78     2797.55    477.75 o 
 -15  15  15       94.90      392.50    328.59 o 
 -12  15  15     1104.39      181.15    261.64 o 
  -9  15  15     3778.03     4484.10    394.14 o 
  -6  15  15    35960.30    34015.79   1690.88 o 
  -3  15  15       90.45       87.89    296.04 o 
   0  15  15      515.86      620.31    274.90 o 
   3  15  15    10120.09    10675.76    899.44 o 
   6  15  15     1565.21     1365.66    395.16 o 
   9  15  15    11276.56    12327.87   1138.07 o 
 -26  16  15     3171.46     3137.31    879.87 o 
 -23  16  15     8368.53     8022.08   1190.96 o 
 -20  16  15        4.37     -540.05    466.07 o 
 -17  16  15      176.36      427.57    412.75 o 
 -14  16  15    14255.81    14384.00    695.90 o 
 -11  16  15    18114.69    16846.38    732.40 o 
  -8  16  15     5908.87     7048.23    493.94 o 
  -5  16  15    21286.67    21222.89    887.16 o 
  -2  16  15     2520.26     2804.51    358.42 o 
   1  16  15    12016.14    12901.48    686.86 o 
   4  16  15       16.26      -60.35    321.33 o 
   7  16  15       12.42     -535.09    522.29 o 
  10  16  15     1269.60     1651.40    755.93 o 
 -25  17  15       28.39      469.17    624.93 o 
 -22  17  15      219.59       54.04    560.33 o 
 -19  17  15      766.63      991.12    477.59 o 
 -16  17  15     7768.84     8185.80   1265.02 o 
 -13  17  15    11038.95    11466.46    636.29 o 
 -10  17  15     6241.57     5372.58    456.83 o 
  -7  17  15     3458.62     3451.90    451.21 o 
  -4  17  15    15121.85    16802.80    814.23 o 
  -1  17  15     2237.54     1086.01    332.39 o 
   2  17  15      610.93      412.04    345.62 o 
   5  17  15      876.77     1154.86    544.55 o 
   8  17  15      197.81      925.90    668.63 o 
 -24  18  15       96.40     -158.22    582.34 o 
 -21  18  15    13495.34    12793.18   1114.46 o 
 -18  18  15     8013.94     8923.96    833.29 o 
 -15  18  15      554.21       26.29    355.58 o 
 -12  18  15       21.96      -75.17    278.91 o 
  -9  18  15    46158.67    50989.29   1466.96 o 
  -6  18  15     6603.91     6283.44    787.71 o 
  -3  18  15     3559.40     3722.96    474.83 o 
   0  18  15     5326.90     6169.63    544.96 o 
   3  18  15     7909.38     8235.88    657.83 o 
   6  18  15      303.39     1224.35    681.16 o 
 -23  19  15     6086.15     3918.39   1119.75 o 
 -20  19  15    11067.54    11324.93   1110.18 o 
 -17  19  15     2950.48     4308.07    781.10 o 
 -14  19  15    24519.49    24541.67   1186.85 o 
 -11  19  15      787.07      961.23    335.92 o 
  -8  19  15     1211.26     1087.57    382.08 o 
  -5  19  15     3171.89     3529.70    470.52 o 
  -2  19  15     7598.46     7832.95    608.05 o 
   1  19  15     2200.77     1924.99    472.50 o 
   4  19  15      348.09      -21.78    603.05 o 
 -25  20  15     2062.61     3024.37    872.38 o 
 -22  20  15       83.40     -189.44    574.99 o 
 -19  20  15    21416.49    23762.01   1332.27 o 
 -16  20  15     2126.51     2466.04    500.66 o 
 -13  20  15     4730.74     4164.58    561.59 o 
 -10  20  15     9741.36    11734.97    695.17 o 
  -7  20  15     3173.48     1946.44    479.19 o 
  -4  20  15      120.74      155.32    352.44 o 
  -1  20  15     1446.59     2328.63    528.87 o 
   2  20  15      353.46      718.65    491.85 o 
   5  20  15     9057.95    10447.14   1151.38 o 
 -24  21  15     7448.70     9971.35   1247.81 o 
 -21  21  15     5065.21     4867.63    852.27 o 
 -18  21  15     6363.23     6036.58    686.12 o 
 -15  21  15     2526.56     3155.40    539.80 o 
 -12  21  15     6669.60     8213.32    860.97 o 
  -9  21  15    12076.75    11152.22    752.21 o 
  -6  21  15    16846.98    19151.89    961.97 o 
  -3  21  15     5562.97     7009.35    666.92 o 
   0  21  15      840.66     1087.53    466.43 o 
   3  21  15     1923.72     2107.23    935.54 o 
 -23  22  15     2901.15     2486.26    788.10 o 
 -20  22  15      110.03      909.63    552.05 o 
 -17  22  15    15412.90    16543.27   1035.40 o 
 -14  22  15    13378.49    14548.83    983.00 o 
 -11  22  15      409.34      895.87    485.61 o 
  -8  22  15      345.58     1032.99    484.16 o 
  -5  22  15        8.43      475.30    490.60 o 
  -2  22  15       72.57      292.14    471.81 o 
   1  22  15    14474.39    19088.70   5298.74 o 
 -22  23  15        2.13      261.40    593.00 o 
 -19  23  15     7067.02     6788.31    842.00 o 
 -16  23  15     3375.72     2388.45    558.58 o 
 -13  23  15    18705.88    20204.42   1117.00 o 
 -10  23  15     5842.49     5977.88    784.94 o 
  -7  23  15     1523.26     2216.96    602.74 o 
  -4  23  15      308.01      429.16    587.34 o 
  -1  23  15       60.48     -276.75    609.44 o 
 -21  24  15      788.74     -213.06    559.95 o 
 -18  24  15      595.15     1592.60    676.20 o 
 -15  24  15      358.33     1266.76    506.78 o 
 -12  24  15     4407.17     3643.26    850.63 o 
  -9  24  15     1586.57     1431.68    514.68 o 
  -6  24  15     6519.36     7814.24    880.17 o 
  -3  24  15     2544.55     1671.59    828.00 o 
 -20  25  15     3905.43     3301.68    766.11 o 
 -17  25  15     1953.39     2207.34    611.72 o 
 -14  25  15     4959.48     3790.80    641.34 o 
 -11  25  15    11047.29    11307.04   1003.23 o 
  -8  25  15     4193.53     3978.88    954.32 o 
  -5  25  15     1625.77     1354.94    630.69 o 
 -16  26  15     1370.73     1288.01    585.63 o 
 -13  26  15     2188.48     2853.63    708.74 o 
 -10  26  15       25.66     -224.98    559.78 o 
  -1   1  16      368.54      554.64    294.30 o 
  -3   2  16     1032.85      821.16    180.20 o 
   0   2  16    51735.08    47104.55   1253.97 o 
  -5   3  16    29718.14    26486.86    882.30 o 
  -2   3  16    25116.77    26890.52    933.97 o 
   1   3  16     6797.44     6458.27    429.84 o 
  -7   4  16    14078.99    11805.45    572.16 o 
  -4   4  16    31612.46    34284.52   1136.70 o 
  -1   4  16      833.77      297.39    210.20 o 
   2   4  16    24636.30    25220.85    806.74 o 
  -9   5  16     4463.85     4866.54    331.39 o 
  -6   5  16    32261.84    29007.15    972.44 o 
  -3   5  16    62036.08    61392.24   1560.72 o 
   0   5  16    35788.99    31127.26    838.51 o 
   3   5  16    56721.35    54901.52   1364.96 o 
 -11   6  16     2301.83     2511.59    304.78 o 
  -8   6  16    21114.37    19138.69    676.69 o 
  -5   6  16     1954.51     2981.62    309.53 o 
  -2   6  16     2574.27     2593.69    266.93 o 
   1   6  16    13678.52    13149.10    501.16 o 
   4   6  16   121565.19   115691.52   2487.39 o 
 -13   7  16      812.02     1010.49    261.88 o 
 -10   7  16    59595.70    58817.92   1489.52 o 
  -7   7  16    21637.72    19595.67    724.27 o 
  -4   7  16     2156.85     2789.21    394.61 o 
  -1   7  16    23074.39    22104.45    687.87 o 
   2   7  16     9540.04    11506.79    492.73 o 
   5   7  16    26326.07    26000.07    795.11 o 
 -15   8  16       14.46     -222.81    240.58 o 
 -12   8  16      852.10     1215.59    258.44 o 
  -9   8  16       40.46      -45.12    190.69 o 
  -6   8  16     4240.79     3718.29    275.44 o 
  -3   8  16     2895.69     4029.89    448.88 o 
   0   8  16     4952.61     5282.64    312.41 o 
   3   8  16     5899.09     6789.12    393.39 o 
   6   8  16     2854.37     3111.31    351.28 o 
 -17   9  16     5324.45     6508.89    798.16 o 
 -14   9  16    40011.14    38254.94   1144.10 o 
 -11   9  16     4516.55     3713.27    337.11 o 
  -8   9  16     3603.36     2687.92    277.62 o 
  -5   9  16      919.78     1285.72    214.21 o 
  -2   9  16     9532.25    10041.00    424.41 o 
   1   9  16      264.61      483.75    203.66 o 
   4   9  16     1153.56     1660.27    273.68 o 
   7   9  16     7633.88     7797.69    565.90 o 
 -19  10  16      546.48      918.60    407.22 o 
 -16  10  16    28799.16    30255.92   1109.74 o 
 -13  10  16    17738.50    18611.86    730.12 o 
 -10  10  16    29423.24    30746.26   1138.35 o 
  -7  10  16      388.61     1039.63    218.14 o 
  -4  10  16      375.29      247.71    206.28 o 
  -1  10  16     7317.16     6938.60    381.21 o 
   2  10  16    16192.68    15733.90    585.30 o 
   5  10  16       96.30      338.95    262.43 o 
   8  10  16      164.29     1086.05    393.70 o 
 -21  11  16     7555.20     6042.29    643.09 o 
 -18  11  16     2734.08     2083.83    502.70 o 
 -15  11  16     2439.08     3152.77    399.84 o 
 -12  11  16    15872.41    14283.28    624.27 o 
  -9  11  16     9729.68     9896.03    588.41 o 
  -6  11  16    13575.74    14176.84    536.96 o 
  -3  11  16    61311.08    55962.73   1341.01 o 
   0  11  16     5336.97     7072.66    446.89 o 
   3  11  16     8090.98     7558.19    423.77 o 
   6  11  16    22869.44    23720.13   1271.41 o 
   9  11  16    22407.93    24392.50   1262.08 o 
 -23  12  16       56.67     1106.78    611.43 o 
 -20  12  16     2673.50     2233.63    485.89 o 
 -17  12  16       63.36      291.38    341.06 o 
 -14  12  16      786.22     1789.67    384.32 o 
 -11  12  16      952.90     1475.09    293.00 o 
  -8  12  16    14737.03    15372.13    689.68 o 
  -5  12  16   104542.98   100019.66   2531.71 o 
  -2  12  16     5888.89     5424.25    519.48 o 
   1  12  16    15174.13    17308.16    674.40 o 
   4  12  16     7663.73     9786.85    784.07 o 
   7  12  16     3963.02     3106.10    562.51 o 
  10  12  16      118.64     -199.51    703.80 o 
 -25  13  16      109.53      821.75    684.18 o 
 -22  13  16     2315.81     2298.07    575.56 o 
 -19  13  16     2374.71     2871.29    501.58 o 
 -16  13  16     9299.43    10347.44    654.69 o 
 -13  13  16    18128.46    18845.38    835.92 o 
 -10  13  16     6263.00     6490.76    413.15 o 
  -7  13  16     1367.48      684.82    236.88 o 
  -4  13  16    31370.24    34258.36   1116.24 o 
  -1  13  16     5310.08     4733.85    372.68 o 
   2  13  16    28779.28    31823.55   1046.25 o 
   5  13  16     1928.71     1472.19    461.48 o 
   8  13  16      111.16      620.49    437.68 o 
  11  13  16    12808.09    15925.02   1264.23 o 
 -24  14  16     2546.90     2131.74    724.29 o 
 -21  14  16      275.95     -180.74    446.27 o 
 -18  14  16      211.10      -16.10    344.84 o 
 -15  14  16     7088.64     7234.06    654.36 o 
 -12  14  16      102.68      185.90    259.81 o 
  -9  14  16     1625.97     1349.67    290.17 o 
  -6  14  16     5812.27     5525.41    461.76 o 
  -3  14  16     6795.22     7071.15    611.24 o 
   0  14  16      360.02      109.62    251.23 o 
   3  14  16     1146.23     1375.45    343.96 o 
   6  14  16     5721.48     5555.54    610.25 o 
   9  14  16     3611.10     4044.14    778.35 o 
  12  14  16        2.58      568.24    739.53 o 
 -26  15  16     4641.10     5981.81    984.48 o 
 -23  15  16      530.59      395.60    511.55 o 
 -20  15  16      120.80      201.03    409.14 o 
 -17  15  16       39.62       -9.10    337.87 o 
 -14  15  16       17.04       67.45    330.61 o 
 -11  15  16    10471.54    11027.38    654.30 o 
  -8  15  16    30238.40    26861.51   1133.31 o 
  -5  15  16      867.59      806.42    322.86 o 
  -2  15  16     3333.08     4624.96    396.48 o 
   1  15  16      228.68       72.61    303.59 o 
   4  15  16     8925.12     8549.17    656.21 o 
   7  15  16      518.11      585.14    578.37 o 
  10  15  16      354.25      395.83    654.68 o 
 -25  16  16       20.39      326.09    656.74 o 
 -22  16  16     2636.68     3551.58    741.58 o 
 -19  16  16     1238.84     1129.74    487.71 o 
 -16  16  16     1853.80      859.85    414.46 o 
 -13  16  16       89.63      296.62    308.68 o 
 -10  16  16      240.80      382.60    292.56 o 
  -7  16  16     3358.36     3379.16    467.36 o 
  -4  16  16      384.20      436.60    308.61 o 
  -1  16  16     1873.58     2314.67    348.88 o 
   2  16  16     4505.60     6214.70    579.08 o 
   5  16  16      186.81     -227.71    386.67 o 
   8  16  16     1406.26     1675.48    712.58 o 
 -24  17  16     6620.73     6734.04    954.70 o 
 -21  17  16    17269.95    17391.85   1289.83 o 
 -18  17  16     2136.20     1841.46    497.48 o 
 -15  17  16       83.94      507.80    368.83 o 
 -12  17  16      825.78      845.43    431.82 o 
  -9  17  16     8031.31     8463.61    796.46 o 
  -6  17  16     4788.31     4093.46    494.58 o 
  -3  17  16     5019.59     4544.72    482.06 o 
   0  17  16     6058.20     5430.46    506.37 o 
   3  17  16     3267.39     3442.85    531.17 o 
   6  17  16     1025.83      994.04    558.54 o 
 -23  18  16      454.00      258.23    949.59 o 
 -20  18  16     8581.76     8679.09    974.68 o 
 -17  18  16      538.27      774.11    408.00 o 
 -14  18  16     2332.53     1902.43    622.99 o 
 -11  18  16     4428.40     3974.94    559.87 o 
  -8  18  16      639.83      788.79    584.44 o 
  -5  18  16      326.15      260.67    432.63 o 
  -2  18  16     1262.39     1373.15    401.99 o 
   1  18  16     4888.87     3992.93    595.11 o 
   4  18  16     1180.73     1555.13    522.67 o 
   7  18  16     5037.64     6648.38   1856.14 o 
 -25  19  16        7.56     -143.71    640.47 o 
 -22  19  16      129.84      678.51    592.88 o 
 -19  19  16      284.65      755.55    491.65 o 
 -16  19  16     1158.71       84.49    397.53 o 
 -13  19  16     7154.67     6615.96    605.58 o 
 -10  19  16     1019.40     1117.44    368.45 o 
  -7  19  16      803.19      668.17    391.71 o 
  -4  19  16     9848.09     8549.23    728.19 o 
  -1  19  16      110.46      227.58    467.29 o 
   2  19  16        5.07      153.59    571.57 o 
   5  19  16      708.46     1414.48    986.81 o 
 -24  20  16      508.58      582.12    697.87 o 
 -21  20  16     8341.01     8279.88   1016.55 o 
 -18  20  16     2968.07     2740.06    573.69 o 
 -15  20  16     5507.21     4911.36    610.31 o 
 -12  20  16     5660.41     4249.59    554.79 o 
  -9  20  16     8629.25     7328.92    801.81 o 
  -6  20  16    17692.72    17423.57    984.43 o 
  -3  20  16     4244.72     3178.54    630.20 o 
   0  20  16     4383.69     2982.67    743.94 o 
   3  20  16     7811.78    11413.77   1719.12 o 
 -23  21  16       21.08      213.78    652.53 o 
 -20  21  16     4327.14     5362.60   1034.16 o 
 -17  21  16     3573.49     3796.75    592.99 o 
 -14  21  16     2182.48     1797.62    470.60 o 
 -11  21  16      712.63     1161.79    438.44 o 
  -8  21  16      582.43     1548.62    486.92 o 
  -5  21  16      189.51      236.41    464.67 o 
  -2  21  16     4421.30     3463.81    744.88 o 
   1  21  16    13104.02    14113.44   1334.27 o 
 -22  22  16     6122.75     7028.98    896.74 o 
 -19  22  16     4009.63     3689.69    694.79 o 
 -16  22  16    16550.89    12638.69   1162.68 o 
 -13  22  16      854.94      441.24    554.75 o 
 -10  22  16     2190.58     2039.07    562.76 o 
  -7  22  16       56.47      107.70    446.17 o 
  -4  22  16      114.27     -152.49    552.17 o 
  -1  22  16     1748.08     2609.64    762.13 o 
 -21  23  16      161.15      297.94    579.09 o 
 -18  23  16     3601.99     4117.07    705.88 o 
 -15  23  16     4893.76     2680.97    673.56 o 
 -12  23  16     1894.15     1962.65    572.43 o 
  -9  23  16    11305.32    11210.00    941.58 o 
  -6  23  16      753.78     1569.90    632.77 o 
  -3  23  16        5.40      519.18    722.60 o 
 -20  24  16      521.74     1210.01    631.31 o 
 -17  24  16       10.76       59.49    495.96 o 
 -14  24  16     2236.63     2945.52    607.42 o 
 -11  24  16       90.13      811.64    545.91 o 
  -8  24  16     6698.43     6526.03   1042.16 o 
  -5  24  16      931.04     1207.35    690.99 o 
 -19  25  16     1956.07     2656.61    705.87 o 
 -16  25  16     1551.89     1382.83    574.83 o 
 -13  25  16     1961.23     1910.16    644.30 o 
 -10  25  16     5199.13     4263.83    755.76 o 
  -7  25  16      492.62      897.08    700.27 o 
 -15  26  16      689.40     1023.78    636.36 o 
 -12  26  16     8517.09     8867.46   1069.60 o 
   0   1  17    29950.34    32323.42   1212.17 o 
  -2   2  17      326.00     1604.14    375.52 o 
   1   2  17     5825.91     5762.97    472.83 o 
  -4   3  17     1756.20     1697.94    236.64 o 
  -1   3  17    38419.46    31894.41   1610.08 o 
   2   3  17     3398.15     3244.93    305.62 o 
  -6   4  17     4194.80     4366.62    354.56 o 
  -3   4  17     3598.54     3142.27    372.35 o 
   0   4  17        1.27      629.90    243.59 o 
   3   4  17     2277.29     2805.81    410.94 o 
  -8   5  17      373.28     1293.44    270.68 o 
  -5   5  17    52069.34    44148.01   1333.20 o 
  -2   5  17    18425.15    17400.93    839.30 o 
   1   5  17    20251.18    20047.16    705.58 o 
   4   5  17     5520.12     6609.92    433.84 o 
 -10   6  17       50.54      710.50    260.92 o 
  -7   6  17    10700.09    12346.33    637.10 o 
  -4   6  17    58986.23    50350.94   1350.27 o 
  -1   6  17     6304.38     6981.74    418.81 o 
   2   6  17    40334.36    35523.60   1075.88 o 
   5   6  17    81683.97    79233.45   2086.41 o 
 -12   7  17     7314.67     6775.11    494.03 o 
  -9   7  17     6882.65     9455.42    567.12 o 
  -6   7  17     1553.94     1761.97    309.91 o 
  -3   7  17    63698.86    59939.15   1733.69 o 
   0   7  17     4862.87     6315.22    359.47 o 
   3   7  17   136231.20   134998.66   3057.31 o 
   6   7  17    20520.84    23732.47    910.14 o 
 -14   8  17    10926.63    11467.96    647.04 o 
 -11   8  17     4328.36     3771.57    391.38 o 
  -8   8  17    24068.47    25032.28    888.07 o 
  -5   8  17     1550.61     1606.68    245.12 o 
  -2   8  17     5707.43     5758.74    390.56 o 
   1   8  17    14544.97    14085.92    694.29 o 
   4   8  17    17138.63    17881.44    745.60 o 
   7   8  17      170.41      681.85    370.40 o 
 -16   9  17     3695.51     3069.47    420.39 o 
 -13   9  17    20193.74    22293.18    885.71 o 
 -10   9  17        0.75       98.40    240.38 o 
  -7   9  17    14503.72    14756.13    779.49 o 
  -4   9  17      139.42      555.94    250.86 o 
  -1   9  17      964.73      966.02    230.86 o 
   2   9  17    13119.45    13626.40    811.62 o 
   5   9  17      879.79     1182.12    323.08 o 
   8   9  17       92.81      380.98    319.87 o 
 -18  10  17      692.33      968.59    397.25 o 
 -15  10  17     3220.97     2540.52    395.94 o 
 -12  10  17    18171.92    18282.52    991.35 o 
  -9  10  17     2358.98     2550.22    344.49 o 
  -6  10  17     1226.81     1880.66    266.75 o 
  -3  10  17     5754.93     6547.88    475.21 o 
   0  10  17    23233.22    25464.27    830.58 o 
   3  10  17      760.50     1237.82    293.02 o 
   6  10  17      427.53      323.70    318.95 o 
   9  10  17     3018.24     3304.87    526.35 o 
 -20  11  17     1723.70     2383.87    492.18 o 
 -17  11  17      433.73      923.91    480.97 o 
 -14  11  17    26965.26    27250.31   1030.10 o 
 -11  11  17     7283.10     7145.93    647.18 o 
  -8  11  17    27760.69    25917.90    856.94 o 
  -5  11  17      759.56      626.53    255.85 o 
  -2  11  17      823.07      888.59    285.75 o 
   1  11  17      124.06      385.35    239.88 o 
   4  11  17     1975.51     2758.92    398.29 o 
   7  11  17     4776.54     7065.29   1102.64 o 
  10  11  17     6346.90     7799.31    787.37 o 
 -22  12  17      288.77     1210.83    581.80 o 
 -19  12  17    13449.91    14825.53    896.62 o 
 -16  12  17        6.54      331.71    335.81 o 
 -13  12  17     5673.73     4968.64    469.07 o 
 -10  12  17     2066.74     2395.02    326.49 o 
  -7  12  17     3419.65     3465.31    346.33 o 
  -4  12  17     2037.76     2622.57    348.96 o 
  -1  12  17     6845.63     8241.83    443.25 o 
   2  12  17       87.43      798.23    409.22 o 
   5  12  17      679.58     1197.10    432.05 o 
   8  12  17     7769.55     8160.74    809.44 o 
  11  12  17      631.98      333.29    609.06 o 
 -24  13  17     2716.57     2805.07    725.07 o 
 -21  13  17     2021.11     2137.11    559.96 o 
 -18  13  17     1810.90     1337.42    414.56 o 
 -15  13  17     8275.66     8239.02    601.44 o 
 -12  13  17    32848.74    29199.16   1064.73 o 
  -9  13  17      418.58      365.70    255.66 o 
  -6  13  17     1190.09      789.18    318.14 o 
  -3  13  17       88.57      230.51    305.19 o 
   0  13  17     2613.50     2278.64    381.27 o 
   3  13  17       37.55     -246.76    327.93 o 
   6  13  17      216.37      584.14    456.72 o 
   9  13  17     9098.71    10379.84   1597.04 o 
  12  13  17        0.30      160.56    961.88 o 
 -23  14  17      189.19       90.58    524.28 o 
 -20  14  17       10.59      -38.79    382.02 o 
 -17  14  17     1008.77      906.72    404.27 o 
 -14  14  17    18027.10    20355.80   1197.26 o 
 -11  14  17    38058.32    33972.51   1171.88 o 
  -8  14  17     3964.21     3429.49    424.42 o 
  -5  14  17    43562.62    44058.13   1497.49 o 
  -2  14  17    11057.90     9923.19    626.36 o 
   1  14  17    19177.52    17756.56   1033.67 o 
   4  14  17       74.96      673.35    404.63 o 
   7  14  17     1754.28     2111.82    580.36 o 
  10  14  17     1378.43     3008.73    896.34 o 
 -25  15  17      164.70     1425.03    722.50 o 
 -22  15  17     1183.56     1601.29    565.68 o 
 -19  15  17     9752.95    11404.74    970.07 o 
 -16  15  17      413.09      431.32    370.10 o 
 -13  15  17       31.07       37.55    295.50 o 
 -10  15  17     2003.69     2772.24    397.29 o 
  -7  15  17     2397.60     3019.82    454.54 o 
  -4  15  17    12659.16    12614.63    912.08 o 
  -1  15  17        1.55      697.19    375.00 o 
   2  15  17     5391.18     4959.14    664.34 o 
   5  15  17     4600.08     5602.19    749.94 o 
   8  15  17       90.93     -117.87    696.82 o 
 -24  16  17      168.39      528.24    938.21 o 
 -21  16  17     1392.77     1560.67    631.54 o 
 -18  16  17      349.15      353.45    422.62 o 
 -15  16  17      869.95      777.22    388.66 o 
 -12  16  17     1374.11     1360.83    359.10 o 
  -9  16  17     1283.89     1583.50    372.95 o 
  -6  16  17    17144.77    15473.52    857.03 o 
  -3  16  17     1505.26     1230.97    380.49 o 
   0  16  17     7645.26     8605.03   1076.93 o 
   3  16  17     2700.32     1869.02    532.64 o 
   6  16  17     4830.34     4569.33    810.16 o 
   9  16  17      802.35      737.50    829.64 o 
 -23  17  17     3658.00     6422.72    926.70 o 
 -20  17  17      505.57      316.52    596.60 o 
 -17  17  17      651.40      327.98    432.79 o 
 -14  17  17    10318.82    10172.44   1144.67 o 
 -11  17  17       17.44      833.45    337.27 o 
  -8  17  17    22392.25    24195.98   1188.69 o 
  -5  17  17     3912.75     2961.50    522.93 o 
  -2  17  17      824.92       66.79    383.21 o 
   1  17  17     1555.32     1828.15    542.83 o 
   4  17  17      394.50     -257.18    461.99 o 
   7  17  17     7017.90     6663.67   1136.87 o 
 -22  18  17    17750.23    20178.72   1462.82 o 
 -19  18  17      152.09     1114.33    498.51 o 
 -16  18  17     5132.15     6871.92    706.50 o 
 -13  18  17       90.04      -79.44    331.95 o 
 -10  18  17     1102.48     1196.66    372.37 o 
  -7  18  17      500.54      748.36    383.00 o 
  -4  18  17      248.46      532.06    441.83 o 
  -1  18  17     5647.17     5174.64    709.78 o 
   2  18  17     4262.33     4391.17    693.28 o 
   5  18  17      815.83     -538.26    728.22 o 
 -24  19  17      689.15      723.69    699.92 o 
 -21  19  17       19.84      452.71    618.74 o 
 -18  19  17     1206.40     1469.64    485.53 o 
 -15  19  17     5270.89     6072.25    648.73 o 
 -12  19  17     4869.95     5117.59    545.76 o 
  -9  19  17     7101.56     8659.38    842.80 o 
  -6  19  17     2682.98     3013.67    517.82 o 
  -3  19  17       53.59       19.91    505.63 o 
   0  19  17        0.07      394.78    487.90 o 
   3  19  17     9774.33    11409.75   1466.72 o 
 -23  20  17     2959.09     1492.39    736.89 o 
 -20  20  17     9447.12     9936.96    943.05 o 
 -17  20  17      459.44      882.79    463.52 o 
 -14  20  17      360.65      996.96    445.03 o 
 -11  20  17        0.46      289.50    368.92 o 
  -8  20  17       13.96      535.45    524.52 o 
  -5  20  17     5642.22     5550.64    724.64 o 
  -2  20  17    13575.54    15522.31   1253.35 o 
   1  20  17     1048.35      277.29    621.99 o 
 -22  21  17       10.90      -24.15    650.63 o 
 -19  21  17     1873.12     1528.93    607.10 o 
 -16  21  17     1208.96     1137.11    477.09 o 
 -13  21  17    26048.73    24674.06   1198.62 o 
 -10  21  17     1422.64     1428.95    470.38 o 
  -7  21  17     6726.02     9113.66    876.34 o 
  -4  21  17     3477.64     2853.01    725.25 o 
  -1  21  17     1014.79     1297.10    681.76 o 
   2  21  17       75.82     1253.72   1097.83 o 
 -21  22  17     3587.37     3489.22    736.93 o 
 -18  22  17      110.08     -302.82    477.17 o 
 -15  22  17     3161.52     2516.36    547.71 o 
 -12  22  17       31.91      164.95    437.93 o 
  -9  22  17    10406.52    12024.85   1005.91 o 
  -6  22  17      494.75     1017.49    619.11 o 
  -3  22  17       69.86     -181.97    598.66 o 
   0  22  17     5146.53     5932.15   1129.98 o 
 -20  23  17    11873.86    13033.38   1122.00 o 
 -17  23  17      365.38     1143.34    531.52 o 
 -14  23  17     1007.35      779.02    490.68 o 
 -11  23  17      761.84      229.74    503.57 o 
  -8  23  17      726.64      727.15    587.78 o 
  -5  23  17     4922.08     3973.70    832.55 o 
  -2  23  17      660.72      283.56    664.43 o 
 -19  24  17     6255.94     8342.17    939.05 o 
 -16  24  17     4052.37     4183.77    682.97 o 
 -13  24  17      777.33      640.74    555.31 o 
 -10  24  17     8198.21     7837.32   1158.42 o 
  -7  24  17     2534.88     1725.40    782.19 o 
 -15  25  17      160.47      245.56    578.44 o 
 -12  25  17      524.66     -229.78    646.52 o 
  -9  25  17        3.33     -385.56    667.95 o 
   0   0  18     6854.79     5968.68   1225.04 o 
   1   1  18    21126.07    21549.30   1114.18 o 
  -1   2  18    21479.71    19432.36   1042.40 o 
   2   2  18     2272.72     2333.80    323.61 o 
  -3   3  18     3803.23     2471.75    457.15 o 
   0   3  18    25485.46    23348.06    880.45 o 
   3   3  18    36766.88    33404.38   1248.28 o 
  -5   4  18     3746.45     3771.22    390.74 o 
  -2   4  18    45564.48    42944.83   1451.57 o 
   1   4  18    14867.41    15561.37    988.79 o 
   4   4  18      724.05      848.94    403.88 o 
  -7   5  18     6754.54     5966.47    583.10 o 
  -4   5  18    20036.04    18442.33    721.75 o 
  -1   5  18    18593.33    19480.86   1022.89 o 
   2   5  18      317.91      783.89    279.85 o 
   5   5  18     4074.09     4359.48    452.21 o 
  -9   6  18     7840.48     7267.20    475.69 o 
  -6   6  18     6970.33     7486.31    563.65 o 
  -3   6  18     4505.41     4930.36    467.49 o 
   0   6  18     5803.23     3786.18    398.60 o 
   3   6  18    23130.85    22544.46    929.86 o 
   6   6  18      268.39      753.23    292.54 o 
 -11   7  18        9.17      948.37    280.83 o 
  -8   7  18    39755.93    35196.45   1182.03 o 
  -5   7  18     7633.50     7080.06    411.52 o 
  -2   7  18      445.79      946.64    293.22 o 
   1   7  18    40979.51    45359.17   1453.31 o 
   4   7  18      483.36      692.78    288.32 o 
   7   7  18    13472.69    13314.25    700.84 o 
 -13   8  18     1633.66     1506.48    341.19 o 
 -10   8  18    10502.20     9310.81    550.45 o 
  -7   8  18     5017.78     4782.39    394.83 o 
  -4   8  18     1332.68     1079.43    269.84 o 
  -1   8  18    19398.14    17494.95    798.66 o 
   2   8  18    46731.75    48290.95   1530.90 o 
   5   8  18    12177.88    13324.93    769.57 o 
   8   8  18     2192.53     2242.82    431.63 o 
 -15   9  18     6138.75     6616.59    540.82 o 
 -12   9  18    13217.90    14430.28    703.44 o 
  -9   9  18      127.44      341.65    250.74 o 
  -6   9  18      292.39      643.86    232.13 o 
  -3   9  18     2122.49     2267.89    400.35 o 
   0   9  18     5413.10     5347.18    659.89 o 
   3   9  18     1723.17     1769.09    378.32 o 
   6   9  18    13060.02    11361.07    742.44 o 
   9   9  18    16708.96    15021.08   1076.95 o 
 -17  10  18    11651.52    12146.60    727.82 o 
 -14  10  18     1143.72      806.12    320.91 o 
 -11  10  18      333.60      905.36    285.77 o 
  -8  10  18     6694.47     5570.04    404.64 o 
  -5  10  18    21493.76    22712.87    900.27 o 
  -2  10  18    10669.58    11311.81    664.17 o 
   1  10  18       89.09       17.30    274.64 o 
   4  10  18     7800.03     7391.58    711.92 o 
   7  10  18      799.57      725.52    394.67 o 
  10  10  18     5283.05     5338.14    701.94 o 
 -19  11  18     6136.24     7299.24    750.64 o 
 -16  11  18     6081.01     4875.69    604.58 o 
 -13  11  18     5803.63     5696.78    495.90 o 
 -10  11  18     5428.32     5524.15    455.46 o 
  -7  11  18    14591.96    13539.90    593.03 o 
  -4  11  18      812.53      858.45    309.53 o 
  -1  11  18     1163.74     1812.93    360.96 o 
   2  11  18    13825.17    14107.43    720.61 o 
   5  11  18     5286.57     5818.84    651.06 o 
   8  11  18    14729.92    15412.57   1235.93 o 
  11  11  18      408.92     1104.56    745.69 o 
 -21  12  18    12421.97    17033.79   1114.60 o 
 -18  12  18     9222.22    10051.68    926.48 o 
 -15  12  18      168.24      -73.88    301.97 o 
 -12  12  18      337.66      470.64    291.86 o 
  -9  12  18      427.29      489.45    285.35 o 
  -6  12  18       27.85      695.89    266.81 o 
  -3  12  18    55075.11    55243.73   1739.12 o 
   0  12  18     3701.77     2561.20    467.60 o 
   3  12  18    16038.74    18190.27   1168.27 o 
   6  12  18     5997.97     5377.38    753.88 o 
   9  12  18      922.27      -57.59    563.79 o 
  12  12  18      477.57      554.58    739.11 o 
 -23  13  18     2576.82     1353.99    793.01 o 
 -20  13  18      634.18      831.35    436.31 o 
 -17  13  18     9754.56    10339.76    697.19 o 
 -14  13  18    43543.55    46434.45   1467.25 o 
 -11  13  18     8267.22    10596.57    579.02 o 
  -8  13  18      797.01      176.18    306.04 o 
  -5  13  18     2010.31     1840.04    445.46 o 
  -2  13  18       54.14      340.08    318.75 o 
   1  13  18      973.80     1234.24    400.29 o 
   4  13  18    14317.19    17928.87   1501.17 o 
   7  13  18    20538.92    22319.50   1417.65 o 
  10  13  18      339.06      512.48    740.31 o 
 -22  14  18     1405.58     1696.27    668.86 o 
 -19  14  18      489.82     1305.03    592.25 o 
 -16  14  18     1839.92     1617.75    443.86 o 
 -13  14  18     2038.82     1587.24    372.96 o 
 -10  14  18     2288.22     1801.31    391.13 o 
  -7  14  18    25535.29    24206.54   1046.55 o 
  -4  14  18      352.76      573.76    374.28 o 
  -1  14  18     8954.33    10391.40    726.01 o 
   2  14  18     1054.84      705.74    429.06 o 
   5  14  18       43.22       59.91    457.79 o 
   8  14  18       33.12     -569.90    634.31 o 
 -24  15  18     1376.28     1991.13    852.23 o 
 -21  15  18     1027.19     1107.49    534.87 o 
 -18  15  18     3094.13     4016.38    612.91 o 
 -15  15  18       23.35     -197.15    341.92 o 
 -12  15  18     1602.13     1599.72    491.34 o 
  -9  15  18       10.46      -71.48    281.19 o 
  -6  15  18      807.00     1590.81    447.96 o 
  -3  15  18     1566.92     1255.85    427.54 o 
   0  15  18     2504.75     1720.54    610.73 o 
   3  15  18     6367.70     7664.92    944.05 o 
   6  15  18      560.53      106.38    500.07 o 
   9  15  18     5166.89     5293.07   1131.88 o 
 -23  16  18     1340.67      611.16    755.61 o 
 -20  16  18    18586.28    22265.13   1652.38 o 
 -17  16  18     4421.04     3226.10    676.56 o 
 -14  16  18     1858.46     1690.40    398.55 o 
 -11  16  18     1336.83     1353.15    367.10 o 
  -8  16  18     4154.04     2665.91    853.67 o 
  -5  16  18    10735.39     9125.82    787.83 o 
  -2  16  18     1207.62     1113.26    409.34 o 
   1  16  18     3852.57     3378.36    620.91 o 
   4  16  18    11239.33    13506.70   1033.62 o 
   7  16  18     1964.09     2774.07    922.49 o 
 -22  17  18      271.27      465.53    650.93 o 
 -19  17  18     1365.37      471.53    497.79 o 
 -16  17  18     8543.74     8639.34    838.47 o 
 -13  17  18      727.52     1070.76    420.34 o 
 -10  17  18      428.57      749.87    411.40 o 
  -7  17  18       14.79      347.24    413.39 o 
  -4  17  18    20085.03    21700.66   1308.12 o 
  -1  17  18      825.10     1044.32    473.32 o 
   2  17  18     2223.65     1533.10    568.24 o 
   5  17  18      619.56     1098.28    781.57 o 
 -24  18  18      714.48      573.45    818.70 o 
 -21  18  18      326.34      319.12    618.60 o 
 -18  18  18    10100.50    11427.84   1162.38 o 
 -15  18  18     2639.03     2864.46    477.77 o 
 -12  18  18    10603.37     9689.52    692.80 o 
  -9  18  18       35.96      -28.87    445.13 o 
  -6  18  18     3200.76     2538.36    677.19 o 
  -3  18  18      753.30      865.84    471.88 o 
   0  18  18      712.38      909.86    517.14 o 
   3  18  18     1142.54      764.89    531.27 o 
   6  18  18      351.52      413.17    822.41 o 
 -23  19  18      178.76      584.81    701.57 o 
 -20  19  18     1867.75     3698.75    782.37 o 
 -17  19  18     1816.16     2177.63    506.53 o 
 -14  19  18     5615.13     5277.77    850.23 o 
 -11  19  18      154.62      551.58    402.36 o 
  -8  19  18    22632.46    23095.28   1279.15 o 
  -5  19  18      908.10     1056.55    498.26 o 
  -2  19  18      304.25       10.42    533.41 o 
   1  19  18        9.27      939.34    563.94 o 
   4  19  18       15.88      470.35    986.88 o 
 -22  20  18    13819.95    16895.65   1374.10 o 
 -19  20  18      255.85      534.68    477.23 o 
 -16  20  18      227.65      278.90    429.42 o 
 -13  20  18       61.14      -70.80    378.72 o 
 -10  20  18     2071.28     1115.08    529.14 o 
  -7  20  18       55.24      316.45    470.62 o 
  -4  20  18     9357.42    10640.11   1081.56 o 
  -1  20  18    19354.15    19607.88   1435.66 o 
   2  20  18     3261.76     3764.05    847.12 o 
 -21  21  18      100.55     1523.87    629.80 o 
 -18  21  18     6351.61     7041.03    747.82 o 
 -15  21  18    29304.08    32932.38   1428.22 o 
 -12  21  18        2.52      181.45    476.53 o 
  -9  21  18     6390.70     6299.38    785.66 o 
  -6  21  18      207.94       76.09    498.11 o 
  -3  21  18     5909.56     3989.90    817.20 o 
   0  21  18     1101.60     2184.89    758.48 o 
 -20  22  18       87.11      573.91    605.65 o 
 -17  22  18     1412.60     2246.73    740.53 o 
 -14  22  18      464.05      -27.27    731.17 o 
 -11  22  18      131.10     -407.07    532.47 o 
  -8  22  18    25130.14    24955.56   1394.10 o 
  -5  22  18     2128.16     2418.67    720.86 o 
  -2  22  18       18.09      -62.13    633.78 o 
 -19  23  18     3570.75     2657.90    819.32 o 
 -16  23  18      247.31      361.91    620.23 o 
 -13  23  18      789.06      -63.44    597.48 o 
 -10  23  18      770.48       30.16    609.45 o 
  -7  23  18     3447.00     3159.18    789.55 o 
  -4  23  18     3973.96     4028.42    858.75 o 
 -18  24  18     5795.21     5353.55   1871.12 o 
 -15  24  18      205.96      153.17    641.20 o 
 -12  24  18     1109.71     1093.01    672.03 o 
  -9  24  18      220.42     1213.91    668.31 o 
  -6  24  18       15.45       54.69    772.44 o 
  -1   1  19     1142.23     1129.63    384.60 o 
  -3   2  19      126.60      460.90    365.66 o 
   0   2  19    21988.32    24025.10   1083.29 o 
  -5   3  19     7976.07     6766.01   1043.57 o 
  -2   3  19    33408.93    33132.59   1459.33 o 
   1   3  19     4769.91     4525.43    492.63 o 
  -7   4  19      768.43     1187.23    418.60 o 
  -4   4  19     2289.33     2241.43    452.37 o 
  -1   4  19    15616.34    16668.05    883.91 o 
   2   4  19     1473.89     2318.82    417.19 o 
  -9   5  19     8377.08     7753.23    612.89 o 
  -6   5  19       75.45      232.36    334.90 o 
  -3   5  19       25.07      267.72    344.76 o 
   0   5  19     6320.16     5515.03    548.88 o 
   3   5  19     8571.55    10113.49    623.56 o 
 -11   6  19     3004.48     3921.35    462.22 o 
  -8   6  19    25926.97    23539.66   1300.47 o 
  -5   6  19    47082.28    47597.72   1890.36 o 
  -2   6  19    85989.02    85028.04   2975.31 o 
   1   6  19    23583.01    26310.08   1023.20 o 
   4   6  19      448.20      395.60    299.90 o 
 -13   7  19     6001.11     4860.54    522.06 o 
 -10   7  19    44495.38    44025.74   1462.18 o 
  -7   7  19      246.12      696.88    378.15 o 
  -4   7  19    13034.86    12684.52    888.28 o 
  -1   7  19    39550.95    36459.09   1372.95 o 
   2   7  19    32571.38    34371.02   1226.24 o 
   5   7  19     7748.49     7807.20    676.74 o 
 -15   8  19     5787.12     6937.50    832.08 o 
 -12   8  19     2813.25     2336.63    416.37 o 
  -9   8  19      962.96     1657.35    403.30 o 
  -6   8  19     2235.83     1220.25    620.00 o 
  -3   8  19     2594.74     1888.26    380.70 o 
   0   8  19    41423.53    38632.41   1316.29 o 
   3   8  19    17594.67    18285.37    801.56 o 
   6   8  19        7.96       79.35    321.37 o 
 -17   9  19    21869.67    23495.77   1305.09 o 
 -14   9  19      139.87      451.64    360.87 o 
 -11   9  19      864.61      900.97    338.08 o 
  -8   9  19      200.52      563.76    344.67 o 
  -5   9  19     5474.17     4746.44    501.91 o 
  -2   9  19      729.40      707.01    316.01 o 
   1   9  19    17475.97    16455.36    819.47 o 
   4   9  19     2113.55     1443.01    349.45 o 
   7   9  19    35901.14    37317.70   1416.93 o 
 -19  10  19    20379.99    22667.08   1237.59 o 
 -16  10  19      796.85     1313.54    428.12 o 
 -13  10  19     8688.36     8142.55    738.95 o 
 -10  10  19    22507.29    23975.52   1312.14 o 
  -7  10  19     3257.77     3148.76    426.42 o 
  -4  10  19      993.51     1443.54    527.95 o 
  -1  10  19    21778.21    22630.28    972.84 o 
   2  10  19       44.52     -299.77    269.82 o 
   5  10  19    21930.27    20316.98    982.17 o 
   8  10  19     1079.93      448.00    407.88 o 
 -21  11  19     7294.75     9030.93   1635.25 o 
 -18  11  19       53.74       10.89    397.48 o 
 -15  11  19      411.93      876.30    384.05 o 
 -12  11  19    14233.71    14166.34    798.95 o 
  -9  11  19        5.09     -140.46    284.31 o 
  -6  11  19     9669.42     9885.95    641.57 o 
  -3  11  19        2.49     -404.08    303.52 o 
   0  11  19     2028.26     1713.52    380.26 o 
   3  11  19     3200.96     5007.99    532.41 o 
   6  11  19     1922.77     1448.39    567.18 o 
   9  11  19     5516.13     4761.05    813.78 o 
 -23  12  19      908.33     1439.35    799.48 o 
 -20  12  19     1925.71     2025.92    556.93 o 
 -17  12  19     5099.99     4867.44    667.52 o 
 -14  12  19     2754.61     2296.64    445.10 o 
 -11  12  19     1873.68     2471.52    386.17 o 
  -8  12  19     1188.95      990.45    350.79 o 
  -5  12  19    20695.13    21284.31    949.03 o 
  -2  12  19      756.88     1227.52    497.20 o 
   1  12  19      640.84      934.59    415.01 o 
   4  12  19     5762.09     5267.68    724.16 o 
   7  12  19     3492.30     2404.07   1006.31 o 
  10  12  19      552.21     2378.01    840.82 o 
 -22  13  19       35.91      129.22    604.73 o 
 -19  13  19    15713.22    18816.19   1148.31 o 
 -16  13  19    11936.89    11691.25    811.98 o 
 -13  13  19    11461.20    11343.10    678.78 o 
 -10  13  19    25820.90    26096.47   1097.11 o 
  -7  13  19     1526.51      422.23    374.92 o 
  -4  13  19     1141.19     2107.87    454.49 o 
  -1  13  19     1307.38     1222.53    592.79 o 
   2  13  19     3086.81     3443.36    644.46 o 
   5  13  19     1632.45     2150.59    618.03 o 
   8  13  19     1012.64     1529.51    677.41 o 
  11  13  19     9099.63     7796.06   1220.71 o 
 -24  14  19     4568.11     5708.49   1088.35 o 
 -21  14  19      273.95      826.23    540.95 o 
 -18  14  19    10880.21    10837.42    889.95 o 
 -15  14  19     1580.57     2178.09    419.57 o 
 -12  14  19    12609.51    13965.17    852.92 o 
  -9  14  19     1440.21     1218.44    512.78 o 
  -6  14  19     2561.37     3125.40    503.85 o 
  -3  14  19     8370.93     8369.46    824.88 o 
   0  14  19     3124.25     3598.51    521.92 o 
   3  14  19      140.10      374.75    455.14 o 
   6  14  19       22.80      -65.88    489.01 o 
   9  14  19      171.80     -387.88   1024.28 o 
 -23  15  19      848.60     1275.47    788.04 o 
 -20  15  19       61.36      503.46    564.68 o 
 -17  15  19     6507.46     7929.18    797.83 o 
 -14  15  19     1786.21     2411.27    547.51 o 
 -11  15  19     6661.30     7471.41    735.41 o 
  -8  15  19     2334.95     2608.27    548.28 o 
  -5  15  19     2721.34     3542.59    558.63 o 
  -2  15  19     5490.64     7843.05    684.40 o 
   1  15  19    14202.32    18004.50   1528.76 o 
   4  15  19     3352.05     3683.20    672.55 o 
   7  15  19     2318.53     2897.94    689.80 o 
 -22  16  19     1820.72     1444.89    802.80 o 
 -19  16  19      195.31     1734.79    617.14 o 
 -16  16  19     7122.42     8402.26   1143.80 o 
 -13  16  19     3368.92     4322.92    622.63 o 
 -10  16  19    25312.15    23486.96   1745.95 o 
  -7  16  19    10393.65     8979.10    782.68 o 
  -4  16  19     8492.54     8960.21    792.88 o 
  -1  16  19     9805.46    10319.73    871.18 o 
   2  16  19      151.72      116.91    465.64 o 
   5  16  19     4013.32     3906.18    704.99 o 
 -21  17  19     9274.81    10816.49   1272.29 o 
 -18  17  19        7.64     -530.28    501.69 o 
 -15  17  19       30.99      461.71    420.80 o 
 -12  17  19     3345.21     4157.23    601.17 o 
  -9  17  19     5288.34     6238.20    713.41 o 
  -6  17  19     1509.91      993.42    457.13 o 
  -3  17  19     4448.08     6406.38    739.67 o 
   0  17  19     4811.23     2656.68    598.30 o 
   3  17  19      407.57      530.98    529.82 o 
   6  17  19      394.46     -298.07    746.63 o 
 -23  18  19     4376.92     4883.46   1055.19 o 
 -20  18  19     4284.47     2715.32    741.22 o 
 -17  18  19     3345.73     2257.37    641.99 o 
 -14  18  19    44766.78    45662.54   2100.95 o 
 -11  18  19       33.35      566.35    444.59 o 
  -8  18  19      381.46      282.24    438.99 o 
  -5  18  19       54.92      407.07    451.11 o 
  -2  18  19      641.46      185.95    528.84 o 
   1  18  19      711.68      876.65    533.15 o 
   4  18  19     1090.73     1955.45    645.09 o 
 -22  19  19     7492.90     8094.55   2798.56 o 
 -19  19  19     1599.84     2241.12    938.21 o 
 -16  19  19      907.38     1158.08    595.58 o 
 -13  19  19    19711.72    20464.17   2254.49 o 
 -10  19  19      316.64      288.98    482.40 o 
  -7  19  19    15031.54    16861.96   1114.45 o 
  -4  19  19     3498.28     3733.54    823.44 o 
  -1  19  19     1867.66     1524.65    578.14 o 
   2  19  19      226.40      128.71    563.77 o 
 -21  20  19      274.83      100.87    899.19 o 
 -18  20  19      339.02      887.49    657.23 o 
 -15  20  19      896.17      161.23    569.52 o 
 -12  20  19        6.74      445.58    484.91 o 
  -9  20  19      252.64      471.89    498.75 o 
  -6  20  19     4385.86     4957.88    725.98 o 
  -3  20  19      177.44      342.41    594.97 o 
   0  20  19        8.88      952.80    673.93 o 
 -20  21  19    17622.08    15038.31   2388.15 o 
 -17  21  19      816.22     1859.36    722.88 o 
 -14  21  19        0.77     1092.45    625.96 o 
 -11  21  19      255.04      236.45    497.64 o 
  -8  21  19    18512.17    19660.07   2020.28 o 
  -5  21  19      786.35      662.40    610.58 o 
  -2  21  19      296.76     -234.41    602.20 o 
 -19  22  19     1123.07      846.78    792.07 o 
 -16  22  19     5061.92     2650.75    755.85 o 
 -13  22  19     5992.32     4665.13    839.61 o 
 -10  22  19     1598.34     3020.69    763.26 o 
  -7  22  19     1242.85     1820.63    614.28 o 
  -4  22  19      308.40     1119.22    693.99 o 
 -18  23  19     9930.43    11161.40   1185.40 o 
 -15  23  19     7771.23     9862.44   1134.98 o 
 -12  23  19     4284.54     5609.49    904.53 o 
  -9  23  19     6228.96     4046.26    732.83 o 
  -6  23  19     1754.12     1116.27    713.97 o 
 -14  24  19     9419.03     9043.47   1128.46 o 
 -11  24  19      209.02      459.30    667.26 o 
   0   1  20      408.28      253.48    387.55 o 
  -2   2  20     8287.49     7159.52    693.69 o 
   1   2  20     6378.22     5483.14    555.94 o 
  -4   3  20    11492.57    12467.55    896.02 o 
  -1   3  20     3504.34     3234.40    523.55 o 
   2   3  20    14766.18    14421.71    960.28 o 
  -6   4  20     3080.79     2535.86    589.61 o 
  -3   4  20    21420.96    20556.75   1139.73 o 
   0   4  20      266.59     -284.00    290.64 o 
   3   4  20     3481.04     2662.62    515.16 o 
  -8   5  20     5447.96     6119.74    688.28 o 
  -5   5  20     2961.70     3304.92    545.38 o 
  -2   5  20      155.86      644.45    371.63 o 
   1   5  20     1270.21      910.66    353.91 o 
   4   5  20     5615.98     7438.93    999.97 o 
 -10   6  20     7510.49     7578.13    678.20 o 
  -7   6  20        2.53      839.83    394.12 o 
  -4   6  20      112.50      184.84    464.96 o 
  -1   6  20     7541.05     6325.14    606.56 o 
   2   6  20     9515.67     9583.03    969.90 o 
   5   6  20      448.24      192.88    359.01 o 
 -12   7  20       30.73      232.87    373.02 o 
  -9   7  20    57391.84    55043.38   2353.47 o 
  -6   7  20     4395.19     3693.01    571.72 o 
  -3   7  20     9694.10     9041.90    771.58 o 
   0   7  20     3561.67     2884.18    523.40 o 
   3   7  20     6853.66     7629.53   1102.77 o 
   6   7  20       67.98      170.38    404.37 o 
 -14   8  20    10150.86    11706.41   1083.94 o 
 -11   8  20    24369.22    23974.88   1178.65 o 
  -8   8  20     2450.68     2090.00    676.79 o 
  -5   8  20    15969.76    13548.13    949.57 o 
  -2   8  20     8073.56     9437.55   1466.88 o 
   1   8  20     3391.84     3695.39    527.17 o 
   4   8  20     2665.06     1799.75    406.36 o 
   7   8  20     3477.08     3179.28    500.22 o 
 -16   9  20     8994.45    10553.76   1404.65 o 
 -13   9  20      121.50      659.27    411.16 o 
 -10   9  20      794.86     1314.85    432.00 o 
  -7   9  20     8998.49     7036.39    859.23 o 
  -4   9  20      341.96      884.03    411.07 o 
  -1   9  20    28957.15    30136.88   1302.00 o 
   2   9  20    20294.06    21389.83    976.54 o 
   5   9  20      165.56      550.21    362.78 o 
   8   9  20       11.00      502.05    399.26 o 
 -18  10  20        0.94      402.56    432.34 o 
 -15  10  20       91.77      610.65    444.95 o 
 -12  10  20    12985.01    14324.96    938.94 o 
  -9  10  20      333.91      308.33    341.92 o 
  -6  10  20      433.27      216.22    341.32 o 
  -3  10  20      256.83       80.92    391.87 o 
   0  10  20    27813.16    26783.88   1223.71 o 
   3  10  20    14847.60    16385.55   1040.91 o 
   6  10  20    25526.85    28168.99   1220.47 o 
   9  10  20    11987.42    13422.64   1130.35 o 
 -20  11  20       14.55     -133.63    479.81 o 
 -17  11  20      578.55      921.09    493.57 o 
 -14  11  20     4215.83     3485.50    562.62 o 
 -11  11  20    14898.31    14972.52    944.69 o 
  -8  11  20     2008.68     1191.59    396.54 o 
  -5  11  20    10744.98    12269.03    839.36 o 
  -2  11  20      585.21      326.42    426.78 o 
   1  11  20     7247.32     7701.49    561.61 o 
   4  11  20      270.00       65.72    465.65 o 
   7  11  20     7057.90     8777.53    955.56 o 
  10  11  20       50.37     -371.02    593.16 o 
 -22  12  20     3568.35     2885.71   1207.02 o 
 -19  12  20     1731.80     2128.61    648.43 o 
 -16  12  20     1464.83      825.90    447.47 o 
 -13  12  20     2585.18     2693.79    533.21 o 
 -10  12  20     1863.62     1272.50    517.81 o 
  -7  12  20      132.40      535.91    375.80 o 
  -4  12  20    20068.11    22282.58   1130.51 o 
  -1  12  20    10168.46    10734.33    805.28 o 
   2  12  20       91.58      342.05    451.68 o 
   5  12  20     1449.45      331.02    516.24 o 
   8  12  20     9995.29     7327.58   1026.62 o 
  11  12  20       72.50     1032.47    957.28 o 
 -21  13  20       10.16     -510.70    737.53 o 
 -18  13  20     7733.65     8439.52    834.24 o 
 -15  13  20      201.88      104.94    409.83 o 
 -12  13  20     8139.04     9280.42    791.24 o 
  -9  13  20       21.03      331.79    455.46 o 
  -6  13  20      149.45     -313.04    397.96 o 
  -3  13  20      195.54      107.83    377.27 o 
   0  13  20     1452.58     1580.79    434.05 o 
   3  13  20        2.32     -686.03    457.35 o 
   6  13  20     5739.90     7047.05    886.80 o 
   9  13  20      618.87     -245.39    627.54 o 
 -23  14  20     8274.94    12069.10   1716.64 o 
 -20  14  20     6320.26     6453.05   1000.30 o 
 -17  14  20    29721.27    33947.77   1572.83 o 
 -14  14  20      133.71      499.59    511.72 o 
 -11  14  20     5567.97     5368.11    830.79 o 
  -8  14  20     2165.84     1959.87    560.12 o 
  -5  14  20     1034.04      768.44    419.07 o 
  -2  14  20       36.93     -158.74    388.29 o 
   1  14  20      567.73     1333.31    478.10 o 
   4  14  20     2546.71     2087.21    564.18 o 
   7  14  20     8435.55     6835.63   1274.70 o 
 -22  15  20      105.20      830.78    918.20 o 
 -19  15  20     3820.58     2781.64   1030.63 o 
 -16  15  20    12526.12    13076.31   1265.54 o 
 -13  15  20     1124.20     1387.17    546.93 o 
 -10  15  20      295.17      810.33    855.71 o 
  -7  15  20      153.69      328.89    404.30 o 
  -4  15  20    19217.34    20777.83   1147.22 o 
  -1  15  20       24.81       70.37    402.07 o 
   2  15  20     2220.27     2534.55    717.46 o 
   5  15  20     4158.55     2704.02    649.07 o 
   8  15  20     1834.04     1552.47    892.96 o 
 -21  16  20      643.65      679.57   1473.31 o 
 -18  16  20        2.42     -435.10    590.49 o 
 -15  16  20        5.31      653.79    572.15 o 
 -12  16  20      367.36     1411.30    570.57 o 
  -9  16  20     1186.96     1402.65    541.11 o 
  -6  16  20     7265.92     5627.93    686.98 o 
  -3  16  20      784.01      537.67    672.81 o 
   0  16  20     1240.64     1540.73    542.58 o 
   3  16  20      133.53      234.57    503.77 o 
   6  16  20      201.85      489.61    575.15 o 
 -20  17  20     5000.44     3179.57    891.59 o 
 -17  17  20     4665.89     4730.76    916.79 o 
 -14  17  20      285.13      -32.00    518.95 o 
 -11  17  20       86.57      385.91    513.98 o 
  -8  17  20     3509.74     3556.76    620.08 o 
  -5  17  20     1067.28     1873.65    522.99 o 
  -2  17  20    15545.73    19009.08   1335.34 o 
   1  17  20    16856.21    21051.24   1308.62 o 
   4  17  20     7897.44     8891.41    937.88 o 
 -22  18  20        2.54     -395.55    926.80 o 
 -19  18  20    27889.36    29516.39   2026.23 o 
 -16  18  20     5360.68     6473.91    875.23 o 
 -13  18  20     4053.20     4274.08    778.45 o 
 -10  18  20      102.68      124.56    467.57 o 
  -7  18  20      176.05      247.20    461.31 o 
  -4  18  20      237.52       25.83    490.12 o 
  -1  18  20     6945.89     7996.03    867.47 o 
   2  18  20        0.48      588.23    571.84 o 
 -21  19  20     3944.45     5219.63   3162.24 o 
 -18  19  20      159.35     1610.37    776.69 o 
 -15  19  20      113.07      394.22    590.34 o 
 -12  19  20    18112.62    19363.70   1868.46 o 
  -9  19  20      374.64      126.40    485.70 o 
  -6  19  20    10807.99    13712.91   1046.72 o 
  -3  19  20      460.56      516.87    595.03 o 
   0  19  20      388.46      310.57    562.53 o 
 -20  20  20     1853.18     2456.40   1209.27 o 
 -17  20  20      121.49      131.56    660.36 o 
 -14  20  20      671.42     1101.18    627.79 o 
 -11  20  20     2654.89     1205.06    540.78 o 
  -8  20  20       51.04       43.98    514.12 o 
  -5  20  20    10743.64    10712.74   2085.06 o 
  -2  20  20     4555.29     3346.03    975.59 o 
   1  20  20     7653.72     9639.74   1241.15 o 
 -19  21  20     3373.38     1833.71    887.30 o 
 -16  21  20     1356.70     1082.48    774.71 o 
 -13  21  20     5010.86     4221.59    841.71 o 
 -10  21  20      876.15     1580.77    600.71 o 
  -7  21  20     1080.71     1379.99    606.93 o 
  -4  21  20     1580.44     1642.97    694.99 o 
  -1  21  20      470.89      -97.00    650.27 o 
 -18  22  20     1104.19      223.78    760.50 o 
 -15  22  20      189.89      803.05    761.30 o 
 -12  22  20      164.49       49.61    810.31 o 
  -9  22  20     5989.02     6627.41    908.31 o 
  -6  22  20     9475.64     9370.03   1093.38 o 
 -14  23  20     6893.11    10439.92   1330.92 o 
 -11  23  20        0.06     -358.33    537.41 o 
  -8  23  20       21.16     -741.86    558.14 o 
   0   0  21    15250.63    14608.13   1972.67 o 
   1   1  21      537.70      922.88    414.93 o 
  -1   2  21      275.56      124.20    366.93 o 
   2   2  21        1.71      215.27    359.14 o 
  -3   3  21    37234.77    32169.22   1497.78 o 
   0   3  21      860.77      609.48    346.31 o 
   3   3  21    47938.17    47479.75   1944.59 o 
  -5   4  21       70.75      356.52    374.15 o 
  -2   4  21     1361.09      974.13    415.75 o 
   1   4  21     8477.60     8401.02    684.34 o 
   4   4  21    26874.99    25675.71   1354.43 o 
  -7   5  21        3.81      -59.40    355.43 o 
  -4   5  21    27533.29    25715.02   1330.33 o 
  -1   5  21      957.54      695.25    418.47 o 
   2   5  21      641.78      795.61    376.58 o 
   5   5  21       15.99       22.95    344.53 o 
  -9   6  21     8297.02     9371.99   1251.06 o 
  -6   6  21     1056.13     1635.10    485.28 o 
  -3   6  21    25532.61    25683.61   1335.09 o 
   0   6  21     6572.02     5607.71    594.18 o 
   3   6  21      478.99     1317.56    420.50 o 
   6   6  21      192.71      192.91    379.97 o 
 -11   7  21        0.17      258.13    415.79 o 
  -8   7  21    33731.61    31798.49   1590.40 o 
  -5   7  21       13.99       14.78    448.26 o 
  -2   7  21       41.04       67.64    368.87 o 
   1   7  21    12503.44    13163.97    870.74 o 
   4   7  21     2795.47     4720.81    838.47 o 
   7   7  21     4457.34     4516.19    674.11 o 
 -13   8  21    38447.65    39289.98   1636.80 o 
 -10   8  21      213.90     -248.63    351.71 o 
  -7   8  21    11816.41    12577.17    958.03 o 
  -4   8  21     4581.86     3379.58    562.25 o 
  -1   8  21     2961.11     2800.07    483.13 o 
   2   8  21     4492.63     3776.94    553.06 o 
   5   8  21     1465.42     2001.23    475.97 o 
   8   8  21     1664.35     1876.30    514.02 o 
 -15   9  21     1753.59     1944.22    606.02 o 
 -12   9  21     5359.51     5441.11    651.54 o 
  -9   9  21     1443.84      549.21    378.20 o 
  -6   9  21     1246.14     1712.45    717.23 o 
  -3   9  21     6452.01     6469.54    711.28 o 
   0   9  21    21606.27    22720.37   1130.10 o 
   3   9  21     3172.28     2694.45    448.76 o 
   6   9  21    11850.98    11950.15   1275.30 o 
   9   9  21     2845.28     2692.48    654.15 o 
 -17  10  21      391.21      262.55    465.70 o 
 -14  10  21    33386.67    33340.26   1497.85 o 
 -11  10  21     2058.80     1608.18    464.40 o 
  -8  10  21     1924.71      882.12    400.00 o 
  -5  10  21      641.43     -111.67    399.55 o 
  -2  10  21     3041.77     2789.84    660.96 o 
   1  10  21     2137.58     1250.54    425.45 o 
   4  10  21      508.95      295.78    421.20 o 
   7  10  21     1177.70       80.91    599.48 o 
  10  10  21       15.21     -155.13    701.86 o 
 -19  11  21    20081.77    23197.16   1470.39 o 
 -16  11  21     9305.97     9890.28   1452.92 o 
 -13  11  21      631.20      625.08    435.51 o 
 -10  11  21      438.61      750.32    397.98 o 
  -7  11  21    30986.83    31011.24   1614.71 o 
  -4  11  21      482.67      242.18    423.94 o 
  -1  11  21       24.67      530.83    430.16 o 
   2  11  21     9251.02    10829.28    953.89 o 
   5  11  21     1091.32      863.36    892.45 o 
   8  11  21     2146.87     2714.16    845.16 o 
  11  11  21        5.13     -369.18    909.01 o 
 -21  12  21      273.91      215.01    704.88 o 
 -18  12  21     1911.07     2011.35    585.52 o 
 -15  12  21     2652.43     2856.78    585.20 o 
 -12  12  21     2811.42     3152.01    543.16 o 
  -9  12  21     7259.39     7336.79    695.64 o 
  -6  12  21     2888.06     3278.00    742.56 o 
  -3  12  21      663.39      682.75    488.53 o 
   0  12  21    28352.47    29840.26   2136.62 o 
   3  12  21    11663.66    11201.47   1216.22 o 
   6  12  21     3110.48     2219.73    979.71 o 
   9  12  21     2803.43     2187.36    845.78 o 
 -20  13  21     1213.90     2046.40    682.47 o 
 -17  13  21    10179.56    11167.48    936.84 o 
 -14  13  21     2528.23     2089.59    639.07 o 
 -11  13  21     1161.19     1379.86    457.46 o 
  -8  13  21       52.98      130.86    459.10 o 
  -5  13  21     2753.59     2064.41    680.62 o 
  -2  13  21      543.50     -377.52    433.90 o 
   1  13  21     2351.87     2766.61    772.29 o 
   4  13  21      412.56      128.39    642.09 o 
   7  13  21      401.02      354.85    727.30 o 
 -22  14  21     1566.56     2718.26    899.03 o 
 -19  14  21     1832.02     1704.81    617.89 o 
 -16  14  21     2960.70     3050.99   1276.64 o 
 -13  14  21      158.12      729.84    503.02 o 
 -10  14  21      151.09     1005.23    530.97 o 
  -7  14  21       78.42     -148.32    444.21 o 
  -4  14  21    11905.98    13745.77   1105.16 o 
  -1  14  21       76.80      901.07    474.19 o 
   2  14  21     6535.86     6698.20    884.36 o 
   5  14  21     8953.31    11103.65   1304.70 o 
   8  14  21     1059.06     1323.76    722.80 o 
 -21  15  21       50.45      478.22    743.60 o 
 -18  15  21     2010.57     1578.53    630.02 o 
 -15  15  21     7096.49     6386.02    869.00 o 
 -12  15  21     1203.47      788.70    639.83 o 
  -9  15  21     8722.94     8237.09    909.27 o 
  -6  15  21     2528.71     2391.77    619.03 o 
  -3  15  21      167.36     -107.83    475.45 o 
   0  15  21     1803.84     1324.55    596.90 o 
   3  15  21    24162.57    22000.44   1556.59 o 
   6  15  21      124.14      716.78    679.56 o 
 -20  16  21       98.76      329.20    740.34 o 
 -17  16  21     9139.39     7784.50    955.55 o 
 -14  16  21     1126.52      752.73    557.32 o 
 -11  16  21     3426.54     3109.43    681.30 o 
  -8  16  21    22377.63    22493.36   1658.33 o 
  -5  16  21     1204.77     1529.61    595.93 o 
  -2  16  21      109.92      363.55    517.54 o 
   1  16  21       33.77      974.05    602.10 o 
   4  16  21     1215.34     1136.18    669.07 o 
 -19  17  21      541.56      339.83    671.23 o 
 -16  17  21     3202.26     2743.93    731.81 o 
 -13  17  21     1713.97      476.75    582.12 o 
 -10  17  21       80.80      609.99    536.12 o 
  -7  17  21     3686.54     2351.46    654.87 o 
  -4  17  21    26260.54    27572.64   1903.65 o 
  -1  17  21    27577.79    32419.50   2127.51 o 
   2  17  21        1.32      305.49    614.28 o 
 -21  18  21     1018.16     1984.49   1293.16 o 
 -18  18  21      628.68      415.00    721.06 o 
 -15  18  21     4615.46     4646.66   1038.49 o 
 -12  18  21      625.47      901.37    610.20 o 
  -9  18  21     8509.21     7354.37   1032.64 o 
  -6  18  21      128.65      847.04    580.19 o 
  -3  18  21      538.09      -31.74    658.19 o 
   0  18  21     3142.33     4134.58    960.78 o 
   3  18  21     2810.74     3112.77    810.19 o 
 -20  19  21      851.84      379.14    786.22 o 
 -17  19  21     1472.39     2331.24    841.98 o 
 -14  19  21        0.24     -289.14    546.45 o 
 -11  19  21      505.01      126.29    555.37 o 
  -8  19  21     5167.59     6254.83    912.83 o 
  -5  19  21      142.83      165.96    582.67 o 
  -2  19  21     3026.63     -240.12    703.38 o 
   1  19  21     2000.11     2887.60    788.11 o 
 -19  20  21      410.84      296.59    769.39 o 
 -16  20  21     2594.93     1780.14    780.94 o 
 -13  20  21      118.40      218.93    586.11 o 
 -10  20  21     1408.29     1424.70    692.92 o 
  -7  20  21      284.64     1412.57    635.71 o 
  -4  20  21     3591.46     4615.01   1351.43 o 
  -1  20  21       45.73      329.56    763.11 o 
 -18  21  21       93.18     -147.43    753.26 o 
 -15  21  21       60.46      502.39    763.45 o 
 -12  21  21     3496.08     3900.04   1080.58 o 
  -9  21  21       49.87      740.72    645.02 o 
  -6  21  21      151.13     -508.90    708.57 o 
  -3  21  21     8563.66    13980.33   2619.55 o 
 -14  22  21      431.31      460.09    746.81 o 
 -11  22  21     2439.16     2531.23    755.42 o 
  -8  22  21       20.06      758.73    668.21 o 
  -1   1  22     1671.64     2376.14    603.70 o 
  -3   2  22     1899.43     1811.25    489.00 o 
   0   2  22    12826.32    10011.66   1000.44 o 
  -5   3  22    11356.34    10888.31    895.85 o 
  -2   3  22    11536.52    11134.87    901.24 o 
   1   3  22      140.30      366.22    362.73 o 
  -7   4  22      699.24      316.57    509.33 o 
  -4   4  22     4357.37     4410.14    624.52 o 
  -1   4  22      202.83     -170.72    358.46 o 
   2   4  22      323.73      104.62    383.86 o 
  -9   5  22    29952.27    30803.16   1551.73 o 
  -6   5  22      679.35      215.21    392.23 o 
  -3   5  22    23214.08    24239.03   2122.15 o 
   0   5  22     5027.71     4177.57    547.56 o 
   3   5  22     9589.79     8284.67    822.68 o 
 -11   6  22     7642.59     7634.56    973.78 o 
  -8   6  22     3053.40     2523.68    550.73 o 
  -5   6  22     7464.85     8089.52    788.36 o 
  -2   6  22     2664.78     2841.45    851.43 o 
   1   6  22      378.74      125.97    355.04 o 
   4   6  22      122.69     -114.45    420.76 o 
 -13   7  22     7773.55     8100.49    840.45 o 
 -10   7  22    14996.97    15022.30    971.92 o 
  -7   7  22     5389.42     6110.90    725.50 o 
  -4   7  22     1688.20     1436.95    449.87 o 
  -1   7  22    12871.10    13232.09    969.61 o 
   2   7  22     1095.97     1119.12    423.39 o 
   5   7  22      117.57      174.52    415.48 o 
 -15   8  22     2107.64     2615.08    626.43 o 
 -12   8  22     4074.83     3842.48    870.07 o 
  -9   8  22     3563.22     3433.16    561.45 o 
  -6   8  22     8203.21     9068.05    845.18 o 
  -3   8  22    17718.13    15476.17   1065.36 o 
   0   8  22       27.98     -120.49    371.26 o 
   3   8  22     4294.97     4414.11    524.06 o 
   6   8  22     8250.65     8516.27    788.04 o 
 -17   9  22     2872.38     2697.48    747.50 o 
 -14   9  22     2107.38     2422.97    535.79 o 
 -11   9  22    18950.23    21205.84   1170.11 o 
  -8   9  22       71.82      400.83    372.55 o 
  -5   9  22      905.61     1817.23    490.11 o 
  -2   9  22     4873.50     5473.56   1163.79 o 
   1   9  22     6363.26     8822.11   1761.81 o 
   4   9  22       90.96      485.22    431.71 o 
   7   9  22      865.76      422.73    482.08 o 
 -19  10  22     8829.17     8292.54   1152.66 o 
 -16  10  22     1837.77     2043.52    629.30 o 
 -13  10  22       14.19     -159.26    405.59 o 
 -10  10  22      423.47      560.36    409.37 o 
  -7  10  22      176.17      460.52    379.27 o 
  -4  10  22    15143.61    14282.39   1041.02 o 
  -1  10  22      314.36      347.02    376.91 o 
   2  10  22    14272.31    14855.91    870.85 o 
   5  10  22        8.64       35.11    472.67 o 
   8  10  22    10286.96    10158.87   2029.32 o 
 -21  11  22     1858.77     1458.33    867.68 o 
 -18  11  22    12290.38    14143.39   1062.26 o 
 -15  11  22     1356.38      979.86    507.28 o 
 -12  11  22     4901.53     4808.27    637.96 o 
  -9  11  22     1491.71     1844.71    475.27 o 
  -6  11  22     5745.81     6994.49    702.46 o 
  -3  11  22    13489.82    14215.08   1366.42 o 
   0  11  22      388.38      235.16    477.19 o 
   3  11  22     2048.72     2960.35    777.11 o 
   6  11  22       20.82     1197.52    705.22 o 
   9  11  22      326.14       57.65    757.90 o 
 -20  12  22     4143.61     3913.52    795.08 o 
 -17  12  22    15818.73    15036.18   1307.59 o 
 -14  12  22       27.27     -127.38    402.97 o 
 -11  12  22     5415.09     6256.19    702.36 o 
  -8  12  22        7.47      211.40    399.74 o 
  -5  12  22      150.78      321.41    449.36 o 
  -2  12  22     1923.82     2086.42    808.12 o 
   1  12  22     1563.23     1795.27    874.02 o 
   4  12  22    16783.18    18214.82   1934.12 o 
   7  12  22      849.81      362.92    837.39 o 
  10  12  22      993.08      238.19   1053.19 o 
 -22  13  22      323.27      570.23    985.80 o 
 -19  13  22     1156.29     1162.15    788.37 o 
 -16  13  22      269.25      666.30    486.16 o 
 -13  13  22     1386.39      703.01    739.46 o 
 -10  13  22     1394.57      492.67    620.17 o 
  -7  13  22      278.65      934.69    511.70 o 
  -4  13  22     8844.71     9993.21   1437.47 o 
  -1  13  22     1370.18     1680.42    635.66 o 
   2  13  22     4879.18     5862.76    966.65 o 
   5  13  22      407.63      103.48    692.02 o 
   8  13  22     8322.72     8449.48   1252.22 o 
 -21  14  22        0.47      604.81    787.36 o 
 -18  14  22      626.15     1571.42    642.54 o 
 -15  14  22     2266.96     2760.28    958.85 o 
 -12  14  22     2487.29     2571.40    849.32 o 
  -9  14  22     8390.39     7776.82    887.39 o 
  -6  14  22       27.17      -84.95    465.52 o 
  -3  14  22     3125.06     2301.94    631.83 o 
   0  14  22     3766.28     3712.26    711.85 o 
   3  14  22     2155.91     3575.90    903.43 o 
   6  14  22      708.42     -364.32    610.33 o 
 -20  15  22      699.50      789.93    756.74 o 
 -17  15  22     1392.42     1676.64   1070.18 o 
 -14  15  22       25.48     -408.29    505.85 o 
 -11  15  22      994.78     1272.20    577.19 o 
  -8  15  22     5100.37     5037.26    786.99 o 
  -5  15  22      346.04      865.77    567.58 o 
  -2  15  22    13406.99    12706.76   1132.50 o 
   1  15  22     7795.14     8672.76   1008.14 o 
   4  15  22       41.74     -197.41    622.28 o 
 -19  16  22     6727.27     4762.33   1014.49 o 
 -16  16  22      264.72      132.48    573.79 o 
 -13  16  22     6930.69     7191.07   1124.46 o 
 -10  16  22    11049.55    12500.12   1131.28 o 
  -7  16  22     4117.51     2981.79   1114.79 o 
  -4  16  22     4234.46     4773.45    787.76 o 
  -1  16  22      890.50      504.18    817.99 o 
   2  16  22     8869.89     9393.07   1065.29 o 
   5  16  22       37.39      424.18    690.22 o 
 -18  17  22      152.22      145.99    677.25 o 
 -15  17  22      471.34      659.37    734.74 o 
 -12  17  22      235.53      515.94    560.59 o 
  -9  17  22     5017.80     6004.02    882.79 o 
  -6  17  22     3256.15     4535.99    784.51 o 
  -3  17  22    20728.99    21274.28   1752.56 o 
   0  17  22     7640.92     7397.73   1007.58 o 
   3  17  22       97.03      351.93    634.59 o 
 -20  18  22     2262.16     1429.11   1144.16 o 
 -17  18  22     1241.13      727.46    629.78 o 
 -14  18  22     1093.98      397.44    627.16 o 
 -11  18  22    11511.50    11886.76   1146.17 o 
  -8  18  22     3040.69     1758.65    936.43 o 
  -5  18  22     4983.64     4129.60    785.33 o 
  -2  18  22     2065.84     3784.00    959.83 o 
   1  18  22        5.76      415.25    673.71 o 
 -19  19  22     2976.05     3385.28    985.84 o 
 -16  19  22       76.01      836.62    664.57 o 
 -13  19  22       63.14     -299.13    611.81 o 
 -10  19  22     2854.74     2349.54    684.62 o 
  -7  19  22     1709.59     1855.46    696.42 o 
  -4  19  22    15708.73    20566.23   1780.91 o 
  -1  19  22       33.52     -208.43    880.53 o 
 -18  20  22       59.82     -192.09    697.49 o 
 -15  20  22     6739.98     6320.39    963.01 o 
 -12  20  22     4502.40     4632.76    867.23 o 
  -9  20  22     1010.96      609.53    730.03 o 
  -6  20  22     2422.85     1148.12    697.81 o 
  -3  20  22       73.57     -992.45    707.75 o 
 -14  21  22     4712.48     3737.98    854.80 o 
 -11  21  22       11.41     1638.14    727.02 o 
  -8  21  22     6215.51     6290.00   1151.92 o 
  -5  21  22      150.64     -293.02    750.84 o 
 -13  22  22     3594.37     5228.95   1405.61 o 
 -10  22  22     1800.83      934.49    875.48 o 
   0   1  23    10198.79    10087.91   1110.81 o 
  -2   2  23    37863.34    39021.25   1748.78 o 
   1   2  23      136.44     -355.20    370.97 o 
  -4   3  23    20944.92    19610.58   1209.65 o 
  -1   3  23     9777.97     9173.52    851.61 o 
   2   3  23     3821.59     3170.82   1133.44 o 
  -6   4  23     1900.05     1475.17    503.32 o 
  -3   4  23     8479.34     6557.90   1026.95 o 
   0   4  23     1178.09     1502.83    510.28 o 
   3   4  23     3161.59     3136.05    598.13 o 
  -8   5  23    33388.70    34880.37   1696.91 o 
  -5   5  23    19303.60    17994.90   2189.27 o 
  -2   5  23     3679.68     3043.64    563.19 o 
   1   5  23       71.53      167.29    467.66 o 
   4   5  23       38.71      -31.37    406.91 o 
 -10   6  23      810.97      305.95    398.28 o 
  -7   6  23      493.88      582.64    514.06 o 
  -4   6  23     1503.10      794.22    452.65 o 
  -1   6  23    10530.22    13975.59   1022.09 o 
   2   6  23      920.41     1309.58    440.88 o 
   5   6  23    10599.99    11451.31    883.44 o 
 -12   7  23     1095.07      258.13    429.02 o 
  -9   7  23     1509.09      651.36    485.86 o 
  -6   7  23    25652.67    23601.94   1453.72 o 
  -3   7  23      968.26      842.23    514.05 o 
   0   7  23      335.27      177.84    391.54 o 
   3   7  23    22009.47    22533.05   1344.24 o 
   6   7  23      586.86      949.37    458.52 o 
 -14   8  23    10463.40    11004.09    914.74 o 
 -11   8  23        6.28      399.53    428.58 o 
  -8   8  23      252.09      297.51    487.55 o 
  -5   8  23      882.10      436.87    441.13 o 
  -2   8  23      568.02     1439.16    564.80 o 
   1   8  23    40509.86    42983.16   1702.15 o 
   4   8  23    10218.52     8795.49    810.56 o 
   7   8  23        9.11     -444.18    427.65 o 
 -16   9  23     1241.35     1232.46    518.29 o 
 -13   9  23     2642.03     1393.55    506.95 o 
 -10   9  23    15733.15    19912.18   1143.39 o 
  -7   9  23       18.47      346.89    437.78 o 
  -4   9  23     2579.33     2127.09    568.92 o 
  -1   9  23      151.60      811.30    495.31 o 
   2   9  23        0.23      562.03    472.88 o 
   5   9  23      542.24      654.28    560.26 o 
   8   9  23     6445.62     7982.14   1158.81 o 
 -18  10  23    14330.35    15355.97   1118.28 o 
 -15  10  23      162.63      482.22    487.48 o 
 -12  10  23     1976.45     1902.06    512.83 o 
  -9  10  23      296.53      111.34    399.95 o 
  -6  10  23      418.48       66.55    450.02 o 
  -3  10  23    72597.21    70941.65   2710.73 o 
   0  10  23      135.47      451.33    416.75 o 
   3  10  23     1335.65      844.77    465.19 o 
   6  10  23      377.47     1308.07    672.30 o 
   9  10  23     8734.44     5267.65   1024.15 o 
 -20  11  23     1659.78     1504.15    856.42 o 
 -17  11  23      377.72      446.31    511.87 o 
 -14  11  23     2398.03     1831.60    524.20 o 
 -11  11  23    10067.94    10975.59   1337.16 o 
  -8  11  23       14.68      306.08    416.92 o 
  -5  11  23    17782.74    16455.25   1411.30 o 
  -2  11  23    10564.88     8650.84   1210.59 o 
   1  11  23        1.14      136.92    485.40 o 
   4  11  23    13076.54    14538.07   1380.86 o 
   7  11  23     1105.95      742.83    735.14 o 
  10  11  23      505.09     1452.68    870.27 o 
 -19  12  23      163.86     1225.10    576.66 o 
 -16  12  23     4466.31     6266.93    780.15 o 
 -13  12  23     7440.18     7967.56    815.80 o 
 -10  12  23      199.39      762.31    453.05 o 
  -7  12  23      524.24      940.11    529.93 o 
  -4  12  23     5936.03     6858.81   1002.91 o 
  -1  12  23     1313.00     1279.83    659.72 o 
   2  12  23     5905.42     6395.67   1013.31 o 
   5  12  23      423.21      735.71    701.15 o 
   8  12  23      271.00      736.12    838.81 o 
 -21  13  23      184.87      452.58    817.38 o 
 -18  13  23     8862.93     9777.76    939.24 o 
 -15  13  23        3.45      412.82    493.37 o 
 -12  13  23      187.50     -270.64    492.36 o 
  -9  13  23     7082.95     7331.49    883.54 o 
  -6  13  23     5287.56     3517.56    680.55 o 
  -3  13  23     5569.15     6105.24    828.13 o 
   0  13  23       49.19      334.63    543.65 o 
   3  13  23     1365.76     1462.91    865.10 o 
   6  13  23      719.12     1043.31    787.02 o 
 -20  14  23     5792.69     6767.06   1132.70 o 
 -17  14  23     1823.28      348.55    585.98 o 
 -14  14  23     3605.56     3204.81    706.68 o 
 -11  14  23     3119.49     1508.87    889.62 o 
  -8  14  23      123.65      129.32    523.72 o 
  -5  14  23      741.90      413.78    881.50 o 
  -2  14  23       12.56      283.29    528.54 o 
   1  14  23      710.53      612.06    584.79 o 
   4  14  23     1080.20      799.09    630.73 o 
 -19  15  23     2650.74     2000.12   1073.40 o 
 -16  15  23     3726.70     3364.62    787.42 o 
 -13  15  23     1272.53     1708.00    633.06 o 
 -10  15  23      565.86      654.73    577.18 o 
  -7  15  23     2051.20     2410.61    641.63 o 
  -4  15  23     2085.59     1662.27    609.30 o 
  -1  15  23      225.04      -63.65    628.55 o 
   2  15  23     5457.35     5883.48   1178.41 o 
   5  15  23     3192.87     3198.72    872.36 o 
 -18  16  23     5292.82     6169.42    950.83 o 
 -15  16  23     3280.16     2128.90    703.98 o 
 -12  16  23       75.43     -405.90    507.95 o 
  -9  16  23     6184.14     7421.39    925.38 o 
  -6  16  23     4333.00     5220.99    845.16 o 
  -3  16  23     2128.13     2219.56    689.08 o 
   0  16  23      326.04      -21.61    576.29 o 
   3  16  23       47.33       -6.02    667.87 o 
 -17  17  23       19.93      238.63    630.01 o 
 -14  17  23      255.56     1017.32    659.82 o 
 -11  17  23    21076.72    21761.99   1524.68 o 
  -8  17  23     1842.71     3734.76    762.69 o 
  -5  17  23      992.19     1472.90    647.89 o 
  -2  17  23      207.40     1020.14    738.08 o 
   1  17  23      317.79     -269.35    622.12 o 
 -16  18  23      391.32     -419.56    584.64 o 
 -13  18  23     4438.35     5008.06    861.07 o 
 -10  18  23     4899.02     5575.55    880.53 o 
  -7  18  23       25.95      217.29    605.45 o 
  -4  18  23     5361.68     3646.92    936.29 o 
  -1  18  23      550.10      780.83    781.35 o 
 -15  19  23      463.67     -326.61    621.90 o 
 -12  19  23     2587.79     1292.15   1053.93 o 
  -9  19  23     5153.43     3535.19    934.31 o 
  -6  19  23     1968.93     3728.11    828.36 o 
  -3  19  23      469.76      417.92    756.40 o 
 -14  20  23      967.51     2244.34    786.97 o 
 -11  20  23      438.35      411.80    644.28 o 
  -8  20  23     2404.41     3822.60    828.11 o 
  -5  20  23     8100.80     8350.81   1284.73 o 
 -13  21  23     2048.89     1495.34    754.56 o 
 -10  21  23     4254.74     3654.48    868.58 o 
   0   0  24    14527.00    14411.09   2156.20 o 
   1   1  24     4025.63     4172.77    750.40 o 
  -1   2  24     7767.76     6440.32   1211.21 o 
   2   2  24    15967.98    14898.13   1303.90 o 
  -3   3  24       14.53      209.94    425.47 o 
   0   3  24    12511.40    11622.73   1289.68 o 
   3   3  24      115.83     -280.78    408.32 o 
  -5   4  24     3282.31     4473.07    771.96 o 
  -2   4  24        0.87      266.74    428.19 o 
   1   4  24    12121.47    15060.89   1608.76 o 
   4   4  24     4907.12     3488.83    647.58 o 
  -7   5  24      340.56      402.28    533.06 o 
  -4   5  24     7582.80     7716.17    825.72 o 
  -1   5  24     5210.51     5970.39    730.65 o 
   2   5  24     9548.57     9616.24   1681.24 o 
   5   5  24     1088.81      759.24    515.78 o 
  -9   6  24    31023.17    32033.96   1660.97 o 
  -6   6  24    20024.02    22204.92   1744.30 o 
  -3   6  24      190.04      373.02    612.11 o 
   0   6  24     5556.10     5762.08   1079.60 o 
   3   6  24      121.70      504.57    484.00 o 
   6   6  24     8759.83     8603.69    834.03 o 
 -11   7  24     3186.60     2379.74    541.27 o 
  -8   7  24      633.76     2458.12    592.35 o 
  -5   7  24     2457.06     2049.02    578.11 o 
  -2   7  24    28254.55    29557.88   1966.62 o 
   1   7  24      729.79      712.88    436.82 o 
   4   7  24     2259.32     1549.85    495.82 o 
   7   7  24     6859.00     7449.12    799.79 o 
 -13   8  24      208.78      572.27    466.24 o 
 -10   8  24      430.60     1440.18    530.88 o 
  -7   8  24      173.21      284.86    450.62 o 
  -4   8  24    21872.49    21588.83   2241.50 o 
  -1   8  24      336.21      371.12    461.45 o 
   2   8  24     9566.95     9561.36    825.73 o 
   5   8  24    47987.96    54711.34   2073.64 o 
   8   8  24      188.34      341.18    514.98 o 
 -15   9  24     4491.59     2957.20    633.30 o 
 -12   9  24     3704.44     3611.45    606.73 o 
  -9   9  24      568.08     1071.02    447.75 o 
  -6   9  24     3751.22     3426.37    653.45 o 
  -3   9  24     2479.80      995.74    525.86 o 
   0   9  24     8390.96     8174.22    783.17 o 
   3   9  24     3838.79     3344.66    549.40 o 
   6   9  24      547.81      648.31    512.17 o 
   9   9  24       75.90      -78.43    678.30 o 
 -17  10  24      139.71      152.96    510.92 o 
 -14  10  24      156.94     1728.64    548.37 o 
 -11  10  24     4743.43     3462.88    616.85 o 
  -8  10  24    19662.57    22521.95   1361.45 o 
  -5  10  24      234.70      810.04    480.77 o 
  -2  10  24      271.99      509.92    512.74 o 
   1  10  24     5025.74     4495.63    641.62 o 
   4  10  24     3492.20     3841.45    866.04 o 
   7  10  24     6837.50     7238.77   1215.48 o 
  10  10  24      445.70      840.97    802.57 o 
 -19  11  24       66.66      514.99    587.63 o 
 -16  11  24      221.89      404.64    510.07 o 
 -13  11  24     1968.90     1707.44    553.26 o 
 -10  11  24       86.99       31.08    413.52 o 
  -7  11  24      787.54     1282.04    489.76 o 
  -4  11  24      368.92      292.80    489.68 o 
  -1  11  24     3429.55     3419.99    799.11 o 
   2  11  24     1844.50     2269.55    742.87 o 
   5  11  24        9.19      -64.96    628.75 o 
   8  11  24       16.59      419.05    775.71 o 
 -18  12  24     3878.89     2327.16    649.67 o 
 -15  12  24      223.19      316.44    490.93 o 
 -12  12  24      397.95      380.87    453.63 o 
  -9  12  24     1187.36     1247.57    570.12 o 
  -6  12  24      626.86      959.80    586.99 o 
  -3  12  24     5004.29     4789.98    887.05 o 
   0  12  24     3530.52     3966.80    989.24 o 
   3  12  24     2053.87     2142.22    805.68 o 
   6  12  24      207.97      632.04    753.00 o 
 -20  13  24     2851.36     2918.30    811.32 o 
 -17  13  24     9426.97    10902.13   1249.31 o 
 -14  13  24    11851.08    11110.60   1111.74 o 
 -11  13  24     6282.66     6988.75    909.63 o 
  -8  13  24     5286.81     5556.73    842.02 o 
  -5  13  24      729.98      381.53    537.52 o 
  -2  13  24     3072.72     3221.42    686.33 o 
   1  13  24     6744.85     7748.24   1282.50 o 
   4  13  24     1104.03     1337.64    805.88 o 
   7  13  24      388.70       26.51    791.01 o 
 -19  14  24     1694.11      962.12    655.78 o 
 -16  14  24      381.87      239.80    617.24 o 
 -13  14  24     5122.04     5693.95    874.71 o 
 -10  14  24    33294.45    32201.37   1795.04 o 
  -7  14  24     1035.41      225.93    532.22 o 
  -4  14  24     2807.03     2558.51    682.22 o 
  -1  14  24    23166.77    28773.66   2021.35 o 
   2  14  24     1624.01     1768.18    675.11 o 
   5  14  24     2459.07     3269.81    827.34 o 
 -18  15  24      655.42     1472.99    721.63 o 
 -15  15  24     3445.63     2323.71    752.31 o 
 -12  15  24     5779.55     6836.35   1381.89 o 
  -9  15  24      204.22       23.57    530.11 o 
  -6  15  24     1527.98     1588.90    659.19 o 
  -3  15  24    38673.30    42221.64   2094.78 o 
   0  15  24       76.02       84.94    607.24 o 
   3  15  24      565.49      475.45    654.94 o 
 -17  16  24     2836.75     4492.55    866.53 o 
 -14  16  24    11963.43    13411.81   1267.22 o 
 -11  16  24     3096.95     2603.81    737.93 o 
  -8  16  24      547.80      914.86    589.72 o 
  -5  16  24     2042.99     2703.91    697.96 o 
  -2  16  24     1690.63     2139.13   1106.10 o 
   1  16  24     1537.88     1818.00    728.84 o 
 -16  17  24      211.99      884.85    690.39 o 
 -13  17  24     2599.65     3019.25    778.97 o 
 -10  17  24      491.63     -301.70    564.19 o 
  -7  17  24    17357.69    18826.01   1420.22 o 
  -4  17  24     1349.68     1669.80    683.69 o 
  -1  17  24      400.50      179.07    711.82 o 
 -15  18  24     1445.10      333.61    664.47 o 
 -12  18  24     4183.32     3396.96    815.45 o 
  -9  18  24      511.23      633.39    660.45 o 
  -6  18  24     4338.14     3180.61    803.10 o 
  -3  18  24      759.64     1185.50    827.38 o 
 -14  19  24      601.92     1666.46    733.39 o 
 -11  19  24      128.29      209.28    644.66 o 
  -8  19  24      138.25      111.25    627.43 o 
  -5  19  24     2462.99     2961.24    951.37 o 
 -13  20  24     1334.79     1377.44    815.35 o 
 -10  20  24      116.15     -259.59    629.77 o 
  -7  20  24        6.93     -221.91    709.74 o 
  -1   1  25     1466.40      998.00    569.52 o 
  -3   2  25    27093.37    23558.48   1381.50 o 
   0   2  25    13333.14    11806.97   1976.94 o 
  -5   3  25     5621.53     7457.10    831.01 o 
  -2   3  25      182.92      391.62    539.30 o 
   1   3  25     7113.35     7451.66   1033.98 o 
  -7   4  25       33.96      -70.56    456.35 o 
  -4   4  25     9382.02    11468.75   1209.88 o 
  -1   4  25     7535.78     6813.03   1336.83 o 
   2   4  25     5136.72     6137.75   1270.24 o 
  -9   5  25     9058.85     8056.46    887.06 o 
  -6   5  25     2926.07     2965.01    628.83 o 
  -3   5  25      857.34      758.79    496.66 o 
   0   5  25    17570.14    16934.71   1176.82 o 
   3   5  25     1111.74      312.77    862.64 o 
 -11   6  25      400.22     1209.86    490.32 o 
  -8   6  25     9783.03     9810.70    969.25 o 
  -5   6  25     4337.04     4847.97   1161.84 o 
  -2   6  25     1234.51      157.25    669.25 o 
   1   6  25        2.44     -144.85    417.40 o 
   4   6  25     1695.42      870.17    556.68 o 
 -13   7  25    20045.50    19709.16   1435.30 o 
 -10   7  25    18789.51    21300.30   1235.76 o 
  -7   7  25     1814.74     2148.55    597.99 o 
  -4   7  25     3708.06     2849.11    628.59 o 
  -1   7  25    10655.26    11576.55   1179.04 o 
   2   7  25      418.63      399.85    504.47 o 
   5   7  25     4137.80     4288.66    652.37 o 
 -15   8  25     2587.37     2989.06    645.79 o 
 -12   8  25      468.08      778.38    515.20 o 
  -9   8  25    22986.19    20495.01   1211.99 o 
  -6   8  25    13364.97    15312.69   1157.55 o 
  -3   8  25       55.23       64.50    478.33 o 
   0   8  25    14576.38    17515.98   2177.08 o 
   3   8  25     8704.58     9284.65    854.74 o 
   6   8  25     5528.04     5731.95    846.30 o 
 -17   9  25      881.59      885.04    579.73 o 
 -14   9  25      879.13      308.13    486.80 o 
 -11   9  25     8200.82     8445.82    856.62 o 
  -8   9  25     6572.56     5332.20    876.97 o 
  -5   9  25    14007.48    12995.85   1064.97 o 
  -2   9  25     3822.77     4160.70    808.69 o 
   1   9  25     9010.89     8767.06    892.06 o 
   4   9  25     8170.51     8130.51    836.86 o 
   7   9  25     1331.58      360.41    735.20 o 
 -19  10  25     4040.60     3673.30   2068.29 o 
 -16  10  25     1020.14      872.99    558.08 o 
 -13  10  25     3746.22     4812.38    725.74 o 
 -10  10  25    13273.98    13794.04   1016.18 o 
  -7  10  25     4067.74     3924.40    694.76 o 
  -4  10  25     2295.90      633.91    532.29 o 
  -1  10  25     7175.11     5422.44    791.05 o 
   2  10  25     6077.71     6399.53    847.63 o 
   5  10  25      298.94      -71.48    669.08 o 
   8  10  25       15.46      184.10    733.05 o 
 -18  11  25     5316.55     5676.52    907.58 o 
 -15  11  25      464.47      563.23    535.11 o 
 -12  11  25    12314.16    13384.56   1026.18 o 
  -9  11  25      870.62      565.95    576.45 o 
  -6  11  25     5387.60     4113.61    722.02 o 
  -3  11  25       49.66      206.94    618.80 o 
   0  11  25       70.37      553.96    556.02 o 
   3  11  25      204.46     -426.26    604.83 o 
   6  11  25     3747.05     3863.21   1425.39 o 
 -17  12  25     5895.51     7724.93   1272.53 o 
 -14  12  25      908.55      765.74    516.96 o 
 -11  12  25      158.48      310.19    552.62 o 
  -8  12  25     6306.90     6825.95    978.68 o 
  -5  12  25    20185.44    18750.36   1361.12 o 
  -2  12  25        6.95     -342.83    597.81 o 
   1  12  25      113.54      881.15    678.79 o 
   4  12  25      278.99       70.44    747.45 o 
   7  12  25       58.61       13.60    808.49 o 
 -16  13  25     1067.58     1056.64    922.12 o 
 -13  13  25     1833.53     2240.01    718.49 o 
 -10  13  25     2991.02     3600.83    767.24 o 
  -7  13  25       22.28     1376.00    614.97 o 
  -4  13  25      311.77      370.23    583.36 o 
  -1  13  25    12615.74    13688.02   1685.81 o 
   2  13  25     8969.51     9810.84   1260.61 o 
   5  13  25      162.11     -924.01    754.56 o 
 -18  14  25     2337.19     2843.87    819.14 o 
 -15  14  25     3240.62     3546.10    819.10 o 
 -12  14  25        4.20      175.89    573.49 o 
  -9  14  25     7414.18     5766.83   1874.31 o 
  -6  14  25     4785.75     5824.33    875.90 o 
  -3  14  25     3811.27     2557.75    720.68 o 
   0  14  25       81.95     -469.44   1040.08 o 
   3  14  25       28.81      167.08    622.58 o 
 -17  15  25     8152.99     8546.20   1098.52 o 
 -14  15  25     3423.53     4044.08    875.71 o 
 -11  15  25     1293.73     3305.60    771.27 o 
  -8  15  25     6937.18     7324.57    985.20 o 
  -5  15  25     2059.69     1782.81    684.95 o 
  -2  15  25      813.83      899.09    710.11 o 
   1  15  25     7628.82     8744.79   1084.91 o 
 -16  16  25     5228.57     5598.09   1006.91 o 
 -13  16  25      311.95       40.38    608.79 o 
 -10  16  25     5062.55     5116.15    878.29 o 
  -7  16  25     1319.90      185.24    635.28 o 
  -4  16  25     1314.87     1190.46    681.87 o 
  -1  16  25      268.11      276.95    726.02 o 
 -15  17  25     3556.35     3395.23    834.66 o 
 -12  17  25     3034.82     2780.45    869.01 o 
  -9  17  25     9693.03     8554.00   1050.85 o 
  -6  17  25      486.87     1101.76    677.41 o 
  -3  17  25       58.40     -785.29    829.20 o 
 -14  18  25      992.36      458.18    705.79 o 
 -11  18  25      686.09     1270.90    917.66 o 
  -8  18  25        3.36     -140.94    598.61 o 
  -5  18  25        0.35     -131.96    629.11 o 
 -10  19  25     1156.12     1391.73    706.79 o 
  -7  19  25     1079.97      945.86    699.09 o 
   0   1  26     8524.67     6575.16    936.57 o 
  -2   2  26     5626.76     5574.23    899.64 o 
   1   2  26     2604.14     2492.95    726.87 o 
  -4   3  26     1187.69      541.66    504.24 o 
  -1   3  26     8640.16     9948.02   1452.43 o 
   2   3  26      224.38      419.94    517.62 o 
  -6   4  26      132.26      446.53    496.95 o 
  -3   4  26     5910.71     5120.57    761.29 o 
   0   4  26     5985.93     5390.51    879.10 o 
   3   4  26     2416.28     2570.57    621.94 o 
  -8   5  26     4754.13     6569.49   1035.43 o 
  -5   5  26    38350.00    33159.98   1720.43 o 
  -2   5  26     7041.92     7472.64   1406.59 o 
   1   5  26      497.77      889.17    593.02 o 
   4   5  26     2860.78     4454.25    776.83 o 
 -10   6  26       77.44     -151.63    448.63 o 
  -7   6  26     4165.87     3516.45    679.19 o 
  -4   6  26     9926.45     9485.51    950.35 o 
  -1   6  26     2874.14     3529.39   1260.97 o 
   2   6  26    10503.17    10083.69    998.63 o 
   5   6  26    10140.60     8620.59    854.24 o 
 -12   7  26     3932.29     4879.83    882.07 o 
  -9   7  26     2817.91      512.54    531.86 o 
  -6   7  26     5090.42     4698.44    735.75 o 
  -3   7  26     5266.83     6437.29    907.17 o 
   0   7  26    12155.94    13058.92   1108.59 o 
   3   7  26       44.57      102.40    488.89 o 
   6   7  26      616.45      716.63    541.19 o 
 -14   8  26     2422.02     3503.93    951.99 o 
 -11   8  26    23028.63    25610.94   1400.98 o 
  -8   8  26      544.37     1419.11    598.27 o 
  -5   8  26       51.94      464.82    652.35 o 
  -2   8  26     3999.37     4230.64    717.96 o 
   1   8  26     8356.58     8109.03    821.01 o 
   4   8  26     3300.65     3785.57    644.52 o 
   7   8  26      923.51     1124.39    562.24 o 
 -16   9  26      421.39      105.11    558.47 o 
 -13   9  26      459.08     -341.78    481.10 o 
 -10   9  26     2738.45     3357.29    694.18 o 
  -7   9  26     1590.84      931.35    640.32 o 
  -4   9  26    11909.93    10297.97    987.83 o 
  -1   9  26       30.91      449.20    509.71 o 
   2   9  26      260.85      621.27    570.22 o 
   5   9  26     4160.35     3679.05    915.08 o 
   8   9  26      240.62       23.88    747.90 o 
 -18  10  26     1605.51      192.75    799.22 o 
 -15  10  26     2865.42     2407.18    905.62 o 
 -12  10  26      487.42     -100.10    499.91 o 
  -9  10  26       10.87      -90.47    451.57 o 
  -6  10  26        1.43     -312.38    501.62 o 
  -3  10  26      401.61      666.99    525.40 o 
   0  10  26    31269.34    28770.56   2961.79 o 
   3  10  26     1447.36     1724.81    734.51 o 
   6  10  26     2335.58     1880.88    815.38 o 
 -17  11  26    11036.88    13716.54   1128.02 o 
 -14  11  26     1784.28      745.21    570.86 o 
 -11  11  26      168.82       55.73    499.96 o 
  -8  11  26     2163.17     1994.82    576.12 o 
  -5  11  26     3430.99     3237.67    860.95 o 
  -2  11  26     4681.32     3951.34   1182.23 o 
   1  11  26      283.00      272.45    783.44 o 
   4  11  26      172.71     -779.23    648.16 o 
   7  11  26    11139.72    10077.48   1354.51 o 
 -16  12  26       91.27     -204.56    558.71 o 
 -13  12  26    20065.82    21820.36   1539.08 o 
 -10  12  26    10573.20    10305.85   1077.74 o 
  -7  12  26     5027.37     4156.07    771.93 o 
  -4  12  26     6951.11     6087.45   1109.51 o 
  -1  12  26     9453.18    11189.67   1729.53 o 
   2  12  26       28.20      875.18    746.83 o 
   5  12  26      314.76      -44.72    765.12 o 
 -15  13  26      991.35      942.55    673.56 o 
 -12  13  26     6875.87     6675.52    931.44 o 
  -9  13  26     2916.97     1690.34    677.90 o 
  -6  13  26    18473.95    17858.27   1387.76 o 
  -3  13  26     4964.90     5089.89    910.75 o 
   0  13  26     2062.31     4506.18   1958.03 o 
   3  13  26     6955.52     5020.80   1062.00 o 
 -17  14  26      225.77     1040.04    712.61 o 
 -14  14  26       55.54      516.61    779.76 o 
 -11  14  26      879.68     1400.28    671.32 o 
  -8  14  26     7648.54     5949.45   1641.10 o 
  -5  14  26     4818.72     4422.87    854.04 o 
  -2  14  26     4113.65     5217.95    883.10 o 
   1  14  26     3489.35     3710.47    869.02 o 
 -16  15  26     1935.12     1544.07    770.90 o 
 -13  15  26     2518.85     3965.01    826.11 o 
 -10  15  26     3522.31     5104.42    858.49 o 
  -7  15  26     1244.93      324.67    630.71 o 
  -4  15  26      659.49     1135.90    790.32 o 
  -1  15  26     6006.91     7842.31   1211.41 o 
 -15  16  26      231.80     -441.44    654.38 o 
 -12  16  26    22736.64    20800.46   1547.43 o 
  -9  16  26     1008.23     1167.93    789.84 o 
  -6  16  26     1495.34      929.90    690.77 o 
  -3  16  26     1270.93     1803.00    819.05 o 
 -14  17  26      101.56       82.60    661.74 o 
 -11  17  26      997.42      365.63    687.55 o 
  -8  17  26     1076.96      558.47    694.42 o 
  -5  17  26     6005.29     6198.22   1249.39 o 
 -10  18  26      933.86      610.95    705.33 o 
  -7  18  26      498.67      160.88    692.71 o 
   0   0  27       58.86      564.10   1000.97 o 
   1   1  27    18327.77    18848.07   1515.18 o 
  -1   2  27     1392.97     2756.18    756.44 o 
   2   2  27      417.53      534.49    597.23 o 
  -3   3  27       28.64     -454.86    555.29 o 
   0   3  27    17298.76    18748.43   1519.24 o 
   3   3  27     2722.97     3204.08   1029.76 o 
  -5   4  27     2726.99     4022.28    820.23 o 
  -2   4  27     7032.84     6883.98    990.61 o 
   1   4  27     2290.73     1449.20    754.22 o 
   4   4  27     1011.18     1063.10    587.86 o 
  -7   5  27    19230.66    20652.26   2218.85 o 
  -4   5  27     7241.41     8935.68   1129.33 o 
  -1   5  27        3.99      153.14    573.11 o 
   2   5  27    10305.59     9963.34   1020.67 o 
   5   5  27        4.38      304.42    563.38 o 
  -9   6  27     1122.05      879.44    593.97 o 
  -6   6  27      398.12      181.24    530.63 o 
  -3   6  27     2512.93     2386.26    655.00 o 
   0   6  27     5608.06     7952.10   1440.39 o 
   3   6  27      430.43      480.44    530.22 o 
   6   6  27     1713.06     2219.15    632.16 o 
 -11   7  27     1973.39     2500.75    631.70 o 
  -8   7  27     1846.38     2174.90    762.40 o 
  -5   7  27     2690.38     1632.27    603.37 o 
  -2   7  27    10344.31     7600.58    894.53 o 
   1   7  27      344.84      160.36    627.57 o 
   4   7  27     2506.81     2152.22    613.62 o 
   7   7  27     1228.54     1379.67    590.67 o 
 -13   8  27     2550.85     1469.55    590.12 o 
 -10   8  27      241.53      129.70    481.95 o 
  -7   8  27    10305.79     9801.95   1017.16 o 
  -4   8  27       58.05      611.49    524.74 o 
  -1   8  27      513.00      304.17    555.91 o 
   2   8  27      890.42      751.97    602.08 o 
   5   8  27     2881.17     3169.72    702.80 o 
   8   8  27     6350.34     5731.77   1457.90 o 
 -15   9  27     3809.84     4140.02    762.35 o 
 -12   9  27      195.27      788.03    539.92 o 
  -9   9  27      810.20     1513.93    547.11 o 
  -6   9  27      905.95      224.75    537.14 o 
  -3   9  27     7369.55     9296.42   1010.32 o 
   0   9  27     2484.32     2858.56    695.03 o 
   3   9  27      256.28      856.20    617.24 o 
   6   9  27      714.63     1458.07    801.99 o 
 -14  10  27    11588.29    12560.55   1077.01 o 
 -11  10  27      226.39       -5.74    512.21 o 
  -8  10  27     8156.93     9048.65    897.13 o 
  -5  10  27     9622.18    10598.96   1699.77 o 
  -2  10  27     3709.80     4561.35    931.38 o 
   1  10  27     2365.71     2869.39    907.88 o 
   4  10  27     4103.64     8505.64   2183.06 o 
 -16  11  27      787.28     1854.75    732.74 o 
 -13  11  27     1666.21     1050.80    620.99 o 
 -10  11  27     2886.71     2365.35    630.87 o 
  -7  11  27     6715.69     6089.74    896.04 o 
  -4  11  27       71.61      104.35    704.76 o 
  -1  11  27      916.48      653.22    740.30 o 
   2  11  27     5568.30     6083.62   1543.49 o 
   5  11  27      339.10     1007.62    800.23 o 
 -15  12  27     2917.04     2598.78    793.38 o 
 -12  12  27       14.46     -132.94    608.41 o 
  -9  12  27      130.53      910.08    653.69 o 
  -6  12  27      577.98     1571.49    673.91 o 
  -3  12  27      921.37     -236.50    742.84 o 
   0  12  27     2593.60     4219.43   1215.75 o 
   3  12  27      408.42     -291.00    738.49 o 
 -14  13  27      225.20      742.41    674.86 o 
 -11  13  27    12115.43    11595.55   1267.45 o 
  -8  13  27     1164.08     1274.71    649.24 o 
  -5  13  27      514.74     -213.45    572.99 o 
  -2  13  27      830.47      535.24    640.75 o 
   1  13  27     2716.58     2963.12   1189.23 o 
 -13  14  27       81.55     -848.95    574.25 o 
 -10  14  27     2464.80     2064.76   1223.11 o 
  -7  14  27       32.04      979.93    647.97 o 
  -4  14  27     1201.80     2986.30    803.65 o 
  -1  14  27       25.93      587.23    744.64 o 
 -12  15  27     1895.71     2191.28    745.04 o 
  -9  15  27       28.65      823.24    679.23 o 
  -6  15  27      151.42      598.03    682.54 o 
  -3  15  27     1189.54     1629.72    860.86 o 
 -11  16  27     2236.06     3005.43   1705.53 o 
  -8  16  27     1871.99     2965.72    822.76 o 
  -5  16  27      168.73      278.69    663.62 o 
  -1   1  28      251.22     -783.45    522.30 o 
  -3   2  28      314.58     -792.53    530.56 o 
   0   2  28     3573.58     2539.77   1258.66 o 
  -5   3  28      388.40      503.06    650.13 o 
  -2   3  28      213.87     -322.07    757.94 o 
   1   3  28      570.44     1172.90    671.34 o 
  -7   4  28     2118.10     1525.63    644.15 o 
  -4   4  28     1798.13     1987.56    971.85 o 
  -1   4  28     1258.63      -26.82    742.51 o 
   2   4  28     9091.48     9291.13   1151.14 o 
  -9   5  28      488.81      743.37    590.72 o 
  -6   5  28      312.92      135.14    525.37 o 
  -3   5  28    10516.56    10092.40   1293.80 o 
   0   5  28      179.09      -88.80    598.04 o 
   3   5  28     7383.81     6352.36    885.39 o 
 -11   6  28      861.27      339.95    532.08 o 
  -8   6  28      270.23      123.79    553.06 o 
  -5   6  28       33.38     -150.48    498.95 o 
  -2   6  28      170.36      190.03    528.00 o 
   1   6  28      576.39      109.29    643.18 o 
   4   6  28      524.90      728.92    597.53 o 
 -13   7  28     3290.01     2530.51    879.52 o 
 -10   7  28     3950.73     3530.20    922.01 o 
  -7   7  28       13.88      138.38    556.72 o 
  -4   7  28        0.05     -642.57    491.98 o 
  -1   7  28     4425.44     6700.27    900.45 o 
   2   7  28    15383.01    14773.52   1264.84 o 
   5   7  28       11.18       70.84    503.05 o 
 -15   8  28     2718.35     3415.99    757.38 o 
 -12   8  28      328.34       -3.68    533.78 o 
  -9   8  28       77.52      188.74    499.34 o 
  -6   8  28      396.84     1804.67    639.18 o 
  -3   8  28       61.86      -90.48    565.57 o 
   0   8  28      775.01      549.78    599.71 o 
   3   8  28     3128.82     2679.97    657.05 o 
   6   8  28       17.71     -878.77    585.85 o 
 -14   9  28    11349.08    15057.14   1176.31 o 
 -11   9  28     1375.24      636.53    554.21 o 
  -8   9  28     7000.08     5715.83    827.42 o 
  -5   9  28     1003.00      991.65    605.39 o 
  -2   9  28      477.15      161.65    820.71 o 
   1   9  28     4114.52     4410.53    978.37 o 
   4   9  28     1180.96      154.80   1079.20 o 
 -13  10  28     6060.80     5149.95    808.09 o 
 -10  10  28     2230.61     1931.14    627.74 o 
  -7  10  28    11694.47     7919.76    864.26 o 
  -4  10  28     4657.24     4739.96    961.27 o 
  -1  10  28    14949.88    18747.46   1645.01 o 
   2  10  28     5986.89     4343.18    989.02 o 
   5  10  28      128.28      -72.72    745.21 o 
 -12  11  28     1596.18      753.38    594.73 o 
  -9  11  28     6601.56     7045.63   1018.66 o 
  -6  11  28     3272.42     2699.88    741.19 o 
  -3  11  28     1183.11      -30.01    709.04 o 
   0  11  28       35.56    -1033.95   1026.72 o 
   3  11  28       77.80     -384.10    703.45 o 
 -14  12  28     4287.31     2882.97    834.30 o 
 -11  12  28      588.22     1056.46    678.18 o 
  -8  12  28       75.16       92.92    642.67 o 
  -5  12  28        3.17       93.09    608.01 o 
  -2  12  28      432.36      135.26    752.16 o 
   1  12  28     6416.87     4045.74   1275.72 o 
 -13  13  28     1232.07     2396.76    784.64 o 
 -10  13  28      672.09     1356.77    831.92 o 
  -7  13  28     4255.36     5071.94    902.95 o 
  -4  13  28     1603.34     1431.31    692.21 o 
  -1  13  28      151.82      449.67    740.14 o 
 -12  14  28      204.91      754.79    688.16 o 
  -9  14  28     7086.14     7606.27   1066.87 o 
  -6  14  28     4588.13     4988.01    978.84 o 
  -3  14  28     4799.96     4821.81    926.84 o 
  -8  15  28     5932.91     5177.00    961.81 o 
  -5  15  28     1853.59     1901.68    786.78 o 
   0   1  29     1158.04     1748.55    846.87 o 
  -2   2  29      228.71     1141.30    710.42 o 
   1   2  29        0.80     -104.56    625.96 o 
  -4   3  29     8268.94     9003.51   1396.84 o 
  -1   3  29     1361.54      766.46    688.70 o 
   2   3  29     5726.29     9687.39   1224.25 o 
  -6   4  29        5.61        3.88    579.54 o 
  -3   4  29        3.34     -322.50    637.86 o 
   0   4  29      681.20     1843.10    754.48 o 
   3   4  29    16262.23    18733.15   1405.67 o 
  -8   5  29     6673.05     7323.60    967.05 o 
  -5   5  29      448.50       98.86    628.62 o 
  -2   5  29     1453.39     3333.82    862.22 o 
   1   5  29      529.61      748.63    699.33 o 
   4   5  29     1073.54     1122.16    653.21 o 
 -10   6  29     1197.03     1699.97    618.73 o 
  -7   6  29      113.92      178.03    601.19 o 
  -4   6  29     3365.71     2811.69   1379.94 o 
  -1   6  29      242.24      229.19    667.53 o 
   2   6  29     4254.89     2837.76    854.27 o 
   5   6  29     2896.70     2111.81    638.65 o 
 -12   7  29       41.55     -399.06    548.18 o 
  -9   7  29     7534.16     6826.60    847.30 o 
  -6   7  29     3988.16     2127.17   1020.84 o 
  -3   7  29     4891.39     5778.90    906.36 o 
   0   7  29      562.59     1262.48    745.57 o 
   3   7  29     1238.97      738.62    641.52 o 
   6   7  29     2907.91     2702.80    714.32 o 
 -11   8  29      501.24     1041.80    745.13 o 
  -8   8  29       37.09      178.81    632.97 o 
  -5   8  29      737.60      498.20    600.40 o 
  -2   8  29     7353.49     5153.84    860.80 o 
   1   8  29      865.30     1835.99    851.42 o 
   4   8  29     4281.04     3612.68    979.54 o 
 -13   9  29     3262.18     2763.68    894.97 o 
 -10   9  29      160.95     -423.36    539.72 o 
  -7   9  29     3087.45     3560.55    793.39 o 
  -4   9  29        2.54      255.09    607.13 o 
  -1   9  29     2938.37     3398.91    844.60 o 
   2   9  29       44.11     -299.79    884.03 o 
 -12  10  29     1315.04      832.48    624.34 o 
  -9  10  29      531.95     1088.35    622.49 o 
  -6  10  29     6850.61    10539.73   2133.02 o 
  -3  10  29     3362.49     4622.00    993.64 o 
   0  10  29      824.68      771.35    775.10 o 
   3  10  29      175.33      -65.57    789.11 o 
 -11  11  29      309.82      651.58    672.98 o 
  -8  11  29        3.88     -369.41    638.58 o 
  -5  11  29     5516.17     8464.96   1232.53 o 
  -2  11  29      158.51      902.50    784.11 o 
   1  11  29     1088.61      793.28   1043.77 o 
 -10  12  29      208.04     -120.65    637.37 o 
  -7  12  29      124.82      437.57    668.14 o 
  -4  12  29       47.38     -275.89    638.83 o 
  -1  12  29     1747.54     1889.93    908.99 o 
  -9  13  29      920.06     1702.44    769.13 o 
  -6  13  29     7600.98     7989.15   1802.64 o 
  -3  13  29      164.68      413.19    672.50 o 
   0   0  30    50710.44    45517.83   4462.16 o 
   1   1  30     3628.94      724.33    882.50 o 
  -1   2  30     1538.74     1355.46    764.26 o 
   2   2  30      508.09      493.83    767.63 o 
  -3   3  30     3721.81     2656.39    940.75 o 
   0   3  30     6354.73     7845.20   1138.09 o 
   3   3  30      675.44     1050.00    796.03 o 
  -5   4  30     1659.97     1124.20    760.90 o 
  -2   4  30     2502.19     2542.71    858.50 o 
   1   4  30      970.08     1622.80    813.88 o 
   4   4  30      389.47      565.84    657.22 o 
  -7   5  30       63.84       60.46    574.19 o 
  -4   5  30       23.88      265.65    684.19 o 
  -1   5  30      787.90     1426.50    797.38 o 
   2   5  30     1018.90     -307.80    698.24 o 
   5   5  30      857.84      779.57    606.64 o 
  -9   6  30     6681.26     6852.08    991.55 o 
  -6   6  30      809.92     1108.49    687.69 o 
  -3   6  30     3564.07     3364.38    904.55 o 
   0   6  30     4254.92     3298.31    940.87 o 
   3   6  30       13.89     -455.95    709.01 o 
 -11   7  30     1449.41     1116.07    625.92 o 
  -8   7  30    30220.35    35668.53   2721.03 o 
  -5   7  30     3925.87     3021.06    768.71 o 
  -2   7  30       38.64       45.21    721.89 o 
   1   7  30       37.00      148.90    713.84 o 
   4   7  30     1357.47     2461.31    706.40 o 
 -10   8  30     2634.59     1743.54    680.98 o 
  -7   8  30     2499.96     2190.19    749.41 o 
  -4   8  30      701.48      217.82    698.84 o 
  -1   8  30    16212.29    18335.85   1672.82 o 
   2   8  30     4473.72     3167.00    970.17 o 
  -9   9  30     1366.22      398.95    605.50 o 
  -6   9  30      228.38      246.70    656.87 o 
  -3   9  30      256.84     1271.30    689.07 o 
   0   9  30      429.75     -247.35    927.86 o 
  -8  10  30     8033.57     7140.08   1027.44 o 
  -5  10  30     1871.20     2317.75    903.09 o 
  -2  10  30     2281.35     1468.48    873.45 o 
  -7  11  30     4877.42     3713.69    884.66 o 
  -4  11  30     3441.08     1533.93    878.57 o 
  -1   1  31     3008.61     1316.39    942.70 o 
  -3   2  31    22125.87    22548.41   2615.14 o 
   0   2  31        5.61      643.38    754.19 o 
  -5   3  31      964.30     1613.48    817.39 o 
  -2   3  31     1075.80      994.41    764.77 o 
   1   3  31     1133.91     1458.19    832.47 o 
  -7   4  31     3962.00     5190.32   1334.30 o 
  -4   4  31       95.69      800.31    783.48 o 
  -1   4  31      206.46     -507.23    811.96 o 
   2   4  31     9246.03     9840.70   1671.66 o 
  -9   5  31     2321.53     1437.67    745.11 o 
  -6   5  31     1710.93     1861.31   1331.22 o 
  -3   5  31       89.63      -83.26    708.28 o 
   0   5  31    20690.66    21988.08   2286.97 o 
   3   5  31     1062.70     1205.05    809.19 o 
  -8   6  31     5022.80     4825.21    901.30 o 
  -5   6  31      316.42     -159.87    649.44 o 
  -2   6  31     3394.63     2614.02   1296.00 o 
   1   6  31       48.53       85.23    777.65 o 
  -7   7  31       14.51      387.43    687.78 o 
  -4   7  31       25.90     -323.91    636.10 o 
  -1   7  31      814.03      904.80    825.48 o 
   2   7  31      185.22      467.40    821.62 o 
  -6   8  31    11020.95    13523.85   1861.18 o 
  -3   8  31      234.47      966.95    707.99 o 
   0   8  31      133.73     -653.03    727.94 o 
  -5   9  31     1027.78     2623.20    807.90 o 
  -2   9  31     4965.63     6595.63   1852.19 o 
   0   1  32       26.03      -51.08    794.46 o 
  -2   2  32     1484.28     2129.60   1016.61 o 
   1   2  32     9411.29     8832.60   1303.54 o 
  -4   3  32     1916.29     2696.82    951.19 o 
  -1   3  32     6308.27     6916.80   1209.66 o 
   2   3  32     3547.76     3902.31   2108.20 o 
  -3   4  32     9695.70    12287.29   1763.16 o 
   0   4  32      215.54     1413.11    877.05 o 
  -5   5  32    10652.21     9278.54   1329.82 o 
  -2   5  32     3579.04     3434.46   1666.84 o 
                                                 
